# Supplementary material for: PBRM1 mutation as a predictive biomarker for immunotherapy in multiple cancers
Source: Front Genet. 2023 Jan 9;13:1066347. doi: 10.3389/fgene.2022.1066347 (PMC9868445; doi:10.3389/fgene.2022.1066347)
Supplement: Supplementary file 2 [file DataSheet1.XLSX]

## Sheet:  discovery cohort
Study ID	Patient ID	Sample ID	PBRM1	Age	Sex	Cancer Type	Drug	Response to Immunotherapy	OS	PFS	RECIST	TMB (nonsynonymous)	All Mutations
ccrcc_dfci_2019	RCC_1	RCC_1-Tumor-SM-A46EX	0	49	Male	Renal Cell Carcinoma	Nivolumab	No Clinical Benefit	1.43333	1.26667	PD	1.96667	84
ccrcc_dfci_2019	RCC_10	RCC_10-Tumor-SM-A46EN	1	64	Female	Renal Cell Carcinoma	Nivolumab	Intermediate Benefit	35.2667	5.76667	SD	2.83333	135
ccrcc_dfci_2019	RCC_102	RCC_102-Tumor-SM-A46FM	1	64	Male	Renal Cell Carcinoma	Nivolumab	Intermediate Benefit	5.5	3.6	SD	3.63333	166
ccrcc_dfci_2019	RCC_105	RCC_105-Tumor-SM-A46FA	0	64	Male	Renal Cell Carcinoma	Nivolumab	No Clinical Benefit	3.93333	1.5	PD	3.46667	152
ccrcc_dfci_2019	RCC_106	RCC_106-Tumor-SM-A46FT	1	61	Female	Renal Cell Carcinoma	Nivolumab	Clinical Benefit	29	27.3667	PR	2.3	104
ccrcc_dfci_2019	RCC_11	RCC_11-Tumor-SM-A46F1	0	50	Male	Renal Cell Carcinoma	Nivolumab	Intermediate Benefit	34.1333	4.06667	SD	1.93333	100
ccrcc_dfci_2019	RCC_114	RCC_114-Tumor-SM-A46FO	1	57	Female	Renal Cell Carcinoma	Nivolumab	Clinical Benefit	11.3333	6.93333	PR	1.9	83
ccrcc_dfci_2019	RCC_115	RCC_115-Tumor-SM-A46FY	0	60	Male	Renal Cell Carcinoma	Nivolumab	Intermediate Benefit	12.2	2.9	SD	2.03333	90
ccrcc_dfci_2019	RCC_117	RCC_117-Tumor-SM-A46FP	1	58	Male	Renal Cell Carcinoma	Nivolumab	Intermediate Benefit	2.13333	1.26667	SD	2.03333	86
ccrcc_dfci_2019	RCC_119	RCC_119-Tumor-SM-A46FX	1	72	Male	Renal Cell Carcinoma	Nivolumab	Clinical Benefit	25.7667	13.8	PR	2	97
ccrcc_dfci_2019	RCC_14	RCC_14-Tumor-SM-A46F5	1	59	Male	Renal Cell Carcinoma	Nivolumab	Clinical Benefit	34.1667	18.0333	PR	2.83333	128
ccrcc_dfci_2019	RCC_15	RCC_15-Tumor-SM-A46EE	1	73	Female	Renal Cell Carcinoma	Nivolumab	Clinical Benefit	33.7667	22.1	SD	2.43333	110
ccrcc_dfci_2019	RCC_18	RCC_18-Tumor-SM-A46EL	1	68	Male	Renal Cell Carcinoma	Nivolumab	No Clinical Benefit	3.7	1.43333	PD	1.96667	81
ccrcc_dfci_2019	RCC_20	RCC_20-Tumor-SM-A46EG	1	76	Male	Renal Cell Carcinoma	Nivolumab	Clinical Benefit	35.5	34.0667	CR	1.63333	80
ccrcc_dfci_2019	RCC_21	RCC_21-Tumor-SM-A46FB	1	64	Male	Renal Cell Carcinoma	Nivolumab	Intermediate Benefit	11.6333	1.43333	SD	2.76667	128
ccrcc_dfci_2019	RCC_25	RCC_25-Tumor-SM-A46EF	0	72	Female	Renal Cell Carcinoma	Nivolumab	No Clinical Benefit	5.56667	1.3	PD	3.7	157
ccrcc_dfci_2019	RCC_27	RCC_27-Tumor-SM-A46ES	1	59	Male	Renal Cell Carcinoma	Nivolumab	No Clinical Benefit	32.2667	1.16667	PD	3.13333	128
ccrcc_dfci_2019	RCC_32	RCC_32-Tumor-SM-A46FH	0	65	Male	Renal Cell Carcinoma	Nivolumab	Clinical Benefit	8	7.1	SD	2.8	125
ccrcc_dfci_2019	RCC_39	RCC_39-Tumor-SM-A46EP	0	72	Male	Renal Cell Carcinoma	Nivolumab	No Clinical Benefit	10.2	1.23333	PD	2.76667	126
ccrcc_dfci_2019	RCC_41	RCC_41-Tumor-SM-A46FE	0	66	Male	Renal Cell Carcinoma	Nivolumab	No Clinical Benefit	6.5	1.4	PD	2.43333	102
ccrcc_dfci_2019	RCC_50	RCC_50-Tumor-SM-A46EK	1	63	Female	Renal Cell Carcinoma	Nivolumab	Clinical Benefit	32.7333	2.86667	SD	4.13333	171
ccrcc_dfci_2019	RCC_52	RCC_52-Tumor-SM-A46EU	1	63	Female	Renal Cell Carcinoma	Nivolumab	Clinical Benefit	33.1667	8.2	SD	2.93333	125
ccrcc_dfci_2019	RCC_56	RCC_56-Tumor-SM-A46EJ	0	62	Female	Renal Cell Carcinoma	Nivolumab	Intermediate Benefit	33.0667	2.7	SD	3.23333	125
ccrcc_dfci_2019	RCC_58	RCC_58-Tumor-SM-A46FJ	0	55	Female	Renal Cell Carcinoma	Nivolumab	Clinical Benefit	32.9333	22.9	PR	2	82
ccrcc_dfci_2019	RCC_62	RCC_62-Tumor-SM-A46FI	1	48	Female	Renal Cell Carcinoma	Nivolumab	Intermediate Benefit	3.53333	2.9	SD	2.7	110
ccrcc_dfci_2019	RCC_68	RCC_68-Tumor-SM-A46FC	0	69	Male	Renal Cell Carcinoma	Nivolumab	No Clinical Benefit	24.6667	1.3	PD	3.36667	132
ccrcc_dfci_2019	RCC_73	RCC_73-Tumor-SM-A46FG	0	77	Male	Renal Cell Carcinoma	Nivolumab	No Clinical Benefit	5.93333	1.93333	PD	1.46667	70
ccrcc_dfci_2019	RCC_79	RCC_79-Tumor-SM-A46ER	0	61	Female	Renal Cell Carcinoma	Nivolumab	Intermediate Benefit	29.1	4.33333	SD	1.76667	78
ccrcc_dfci_2019	RCC_84	RCC_84-Tumor-SM-A46FL	1	55	Female	Renal Cell Carcinoma	Nivolumab	Intermediate Benefit	22.6667	2.93333	SD	2.83333	117
ccrcc_dfci_2019	RCC_85	RCC_85-Tumor-SM-A46EQ	0	36	Male	Renal Cell Carcinoma	Nivolumab	Intermediate Benefit	23.7333	1.4	SD	1.76667	83
ccrcc_dfci_2019	RCC_90	RCC_90-Tumor-SM-A46F3	0	54	Male	Renal Cell Carcinoma	Nivolumab	No Clinical Benefit	16.6333	1.2	PD	3.33333	140
ccrcc_dfci_2019	RCC_93	RCC_93-Tumor-SM-A46F8	1	64	Male	Renal Cell Carcinoma	Nivolumab	Clinical Benefit	22.8	16.6667	PR	3	125
ccrcc_dfci_2019	RCC_96	RCC_96-Tumor-SM-A46FW	1	75	Female	Renal Cell Carcinoma	Nivolumab	No Clinical Benefit	19.4	1.23333	PD	5.36667	255
ccrcc_dfci_2019	RCC_97	RCC_97-Tumor-SM-A46EW	1	54	Male	Renal Cell Carcinoma	Nivolumab	No Clinical Benefit	29.0333	1.23333	PD	2.6	116
ccrcc_dfci_2019	RCC_99	RCC_99-Tumor-SM-A46F7	0	50	Male	Renal Cell Carcinoma	Nivolumab	No Clinical Benefit	1.36667	1.36667	PD	3.4	155
mel_ucla_2016	Pt1	Pt1	0	66	Female	Melanoma	Pembrolizumab	Non-responder		19.9	PD	63	1892
mel_ucla_2016	Pt10	Pt10	0	60	Male	Melanoma	Pembrolizumab	Non-responder		12.7	PD	8.26667	248
mel_ucla_2016	Pt11	Pt11	0	37	Male	Melanoma	Pembrolizumab	Non-responder		15.3	PD	8.66667	261
mel_ucla_2016	Pt12	Pt12	0	59	Male	Melanoma	Pembrolizumab	Non-responder		10.7	PD	4.5	136
mel_ucla_2016	Pt13	Pt13	1	53	Female	Melanoma	Pembrolizumab	Responder		30.1	CR	16.5333	497
mel_ucla_2016	Pt14	Pt14	0	27	Female	Melanoma	Pembrolizumab	Non-responder		1.8	PD	40.9	1226
mel_ucla_2016	Pt15	Pt15	0	70	Male	Melanoma	Pembrolizumab	Responder		32.1	PR	26.7667	804
mel_ucla_2016	Pt16	Pt16	0	19	Male	Melanoma	Pembrolizumab	Non-responder		6.1	PD	18.7	564
mel_ucla_2016	Pt17	Pt17	0	67	Male	Melanoma	Pembrolizumab	Non-responder		31.2	PD	22.7	682
mel_ucla_2016	Pt18	Pt18	1	64	Male	Melanoma	Pembrolizumab	Responder		35.4	PR	6.33333	189
mel_ucla_2016	Pt19	Pt19	0	45	Male	Melanoma	Pembrolizumab	Responder		34.8	PR	22.5333	677
mel_ucla_2016	Pt2	Pt2	0	55	Male	Melanoma	Pembrolizumab	Responder		30.4	PR	68.3667	2052
mel_ucla_2016	Pt20	Pt20	0	63	Female	Melanoma	Pembrolizumab	Non-responder		11	PD	22.7333	685
mel_ucla_2016	Pt21	Pt21	0	60	Male	Melanoma	Pembrolizumab	Responder		31	PR	3.56667	107
mel_ucla_2016	Pt22	Pt22	0	55	Male	Melanoma	Pembrolizumab	Non-responder		6	PD	8.3	249
mel_ucla_2016	Pt23	Pt23	0	63	Male	Melanoma	Pembrolizumab	Non-responder		3.4	PD	10.4	313
mel_ucla_2016	Pt24	Pt24	0	70	Male	Melanoma	Pembrolizumab	Responder		31.9	PR	12.7333	382
mel_ucla_2016	Pt25	Pt25	0	74	Male	Melanoma	Pembrolizumab	Non-responder		8.6	PD	5.1	154
mel_ucla_2016	Pt26	Pt26	0	71	Male	Melanoma	Pembrolizumab	Responder		43.8	CR	41.7	1252
mel_ucla_2016	Pt27	Pt27	0	83	Male	Melanoma	Pembrolizumab	Responder		18	CR	37.8667	1136
mel_ucla_2016	Pt28	Pt28	0	82	Male	Melanoma	Pembrolizumab	Responder		14.4	PR	30.0333	902
mel_ucla_2016	Pt29	Pt29	0	84	Male	Melanoma	Pembrolizumab	Non-responder		8.8	PD	10	300
mel_ucla_2016	Pt3	Pt3	0	58	Male	Melanoma	Pembrolizumab	Responder		22.7	PR	27.8	835
mel_ucla_2016	Pt30	Pt30	0	80	Female	Melanoma	Pembrolizumab	Non-responder		3.3	PD	18.5667	557
mel_ucla_2016	Pt31	Pt31	0	47	Male	Melanoma	Pembrolizumab	Non-responder		23.1	PD	19.1	574
mel_ucla_2016	Pt32	Pt32	0	47	Male	Melanoma	Pembrolizumab	Non-responder		5.6	PD	5.8	175
mel_ucla_2016	Pt33	Pt33	0	80	Female	Melanoma	Nivolumab	Responder		71.4	CR	23.6333	709
mel_ucla_2016	Pt34	Pt34	0	42	Male	Melanoma	Pembrolizumab	Responder		13.7	CR	3.83333	115
mel_ucla_2016	Pt35	Pt35	0	65	Female	Melanoma	Pembrolizumab	Responder		14	PR	8.03333	242
mel_ucla_2016	Pt36	Pt36	0	61	Female	Melanoma	Nivolumab	Non-responder		27.4	PD	3.46667	105
mel_ucla_2016	Pt37	Pt37	0	70	Female	Melanoma	Pembrolizumab	Responder		11.9	PR	15.7	472
mel_ucla_2016	Pt38	Pt38	0	57	Female	Melanoma	Pembrolizumab	Responder		14.7	PR	4.66667	140
mel_ucla_2016	Pt4	Pt4	0	62	Male	Melanoma	Pembrolizumab	Responder		31.1	PR	136.833	4108
mel_ucla_2016	Pt5	Pt5	0	61	Male	Melanoma	Pembrolizumab	Responder		14.4	PR	11.3333	341
mel_ucla_2016	Pt6	Pt6	0	51	Male	Melanoma	Pembrolizumab	Responder		28.9	PR	8.26667	249
mel_ucla_2016	Pt7	Pt7	0	55	Female	Melanoma	Pembrolizumab	Non-responder		21.7	PD	41.7	1254
mel_ucla_2016	Pt9	Pt9	0	68	Male	Melanoma	Pembrolizumab	Responder		34.6	CR	19.4	583
mixed_allen_2018	AC_PD1-1	AC-DFCI_AC_PD1-1-Tumor-SM-9LRI9	0	NA	Male	Anal Cancer	anti-PD-1/anti-PD-L1	clinical benefit	27.01	27.01	CR	7.96667	238
mixed_allen_2018	luad_mskcc_2015_15	AL4602	0	59	Male	Non-Small Cell Lung Cancer	anti-PD-1/anti-PD-L1	no clinical benefit	8.39	8.39	SD	5.3	159
mixed_allen_2018	luad_mskcc_2015_33	AU5884	0	64	Male	Non-Small Cell Lung Cancer	anti-PD-1/anti-PD-L1	no clinical benefit	1.78	1.78	PD	3.23333	97
mixed_allen_2018	luad_mskcc_2015_22	BL3403	0	73	Female	Non-Small Cell Lung Cancer	anti-PD-1/anti-PD-L1	no clinical benefit	6.48	6.48	SD	2.66667	80
mixed_allen_2018	BLADDER-15330_CCPM_0700629	BLADDER-15330_CCPM_0700629-Tumor-SM-AVI1C	0	69	Male	Bladder Cancer	anti-PD-1/anti-PD-L1	clinical benefit	1.78	3.49	PR	10.7333	320
mixed_allen_2018	BLADDER-15330_CCPM_0700691	BLADDER-15330_CCPM_0700691-Tumor-SM-AVI13	0	57	Male	Bladder Cancer	anti-PD-1/anti-PD-L1	no clinical benefit	4.05	5.72	SD	5.53333	165
mixed_allen_2018	BLADDER-15330_CCPM_0700692	BLADDER-15330_CCPM_0700692-Tumor-SM-AVI11	0	68	Male	Bladder Cancer	anti-PD-1/anti-PD-L1	no clinical benefit	3.91	8.95	SD	9.8	288
mixed_allen_2018	BLADDER-15330_CCPM_0700694	BLADDER-15330_CCPM_0700694-Tumor-SM-AVI16	0	60	Male	Bladder Cancer	anti-PD-1/anti-PD-L1	clinical benefit	4.8	9.44	PR	16.0667	479
mixed_allen_2018	BLCA-001	BLCA-001-Tumor-SM-CUCGA	0	NA	Male	Bladder Cancer	anti-PD-1/anti-PD-L1	no clinical benefit	1.05	3.16	PD	4.2	125
mixed_allen_2018	BLCA-002	BLCA-002-Tumor-SM-CUCGB	0	NA	Male	Bladder Cancer	anti-PD-1/anti-PD-L1	clinical benefit	16.71	16.71	SD	6.1	183
mixed_allen_2018	BLCA-003	BLCA-003-Tumor-SM-CUCGC	0	NA	Male	Bladder Cancer	anti-PD-1/anti-PD-L1	no clinical benefit	0.95	2.43	PD	4.33333	130
mixed_allen_2018	BLCA-005	BLCA-005-Tumor-SM-CUCGE	0	NA	Female	Bladder Cancer	anti-PD-1/anti-PD-L1	clinical benefit	16.55	16.55	PR	7.26667	218
mixed_allen_2018	BLCA-006	BLCA-006-Tumor-SM-CUCGF	0	NA	Male	Bladder Cancer	anti-CTLA-4 + anti-PD-1/PD-L1	clinical benefit	5.43	12.11	PR	3.56667	106
mixed_allen_2018	BLCA-007	BLCA-007-Tumor-SM-CUCGH	0	NA	Female	Bladder Cancer	anti-PD-1/anti-PD-L1	clinical benefit	13.03	13.03	CR	2.23333	67
mixed_allen_2018	BLCA-008	BLCA-008-Tumor-SM-CUCGI	0	NA	Female	Bladder Cancer	anti-PD-1/anti-PD-L1	no clinical benefit	3.45	3.45	PD	5.23333	152
mixed_allen_2018	BLCA-009	BLCA-009-Tumor-SM-CUCGJ	0	NA	Male	Bladder Cancer	anti-PD-1/anti-PD-L1	no clinical benefit	4.05	4.67	PD	10.5	312
mixed_allen_2018	BLCA-010	BLCA-010-Tumor-SM-CUCGK	1	NA	Male	Bladder Cancer	anti-PD-1/anti-PD-L1	clinical benefit	16.12	16.12	PR	11.6667	346
mixed_allen_2018	BLCA-011	BLCA-011-Tumor-SM-CUCGL	0	NA	Male	Bladder Cancer	anti-PD-1/anti-PD-L1	no clinical benefit	2.07	5.56	PD	11	329
mixed_allen_2018	BLCA-012	BLCA-012-Tumor-SM-CUCGM	0	NA	Male	Bladder Cancer	anti-PD-1/anti-PD-L1	clinical benefit	15.76	16.58	PR	34.8	1027
mixed_allen_2018	BLCA-014	BLCA-014-Tumor-SM-CUCGO	0	NA	Female	Bladder Cancer	anti-PD-1/anti-PD-L1	no clinical benefit	1.97	11.84	PD	1.66667	50
mixed_allen_2018	BLCA-015	BLCA-015-Tumor-SM-CUCGP	0	NA	Male	Bladder Cancer	anti-PD-1/anti-PD-L1	no clinical benefit	2.27	3.13	PD	9.8	294
mixed_allen_2018	BLCA-016	BLCA-016-Tumor-SM-CUCGQ	0	NA	Female	Bladder Cancer	anti-PD-1/anti-PD-L1	clinical benefit	24.47	24.47	PR	4.33333	130
mixed_allen_2018	IM_01	BLCA-IM01-Tumor-SM-79XD9	0	67	Male	Bladder Cancer	anti-PD-1/anti-PD-L1	no clinical benefit	2.8	7.01	PD	4.53333	133
mixed_allen_2018	IM_04	BLCA-IM04-Tumor-SM-79XDB	0	55	Female	Bladder Cancer	anti-PD-1/anti-PD-L1	no clinical benefit	5.59	6.41	SD	2.96667	88
mixed_allen_2018	IM_06	BLCA-IM06-Tumor-SM-79XDL	0	58	Female	Bladder Cancer	anti-PD-1/anti-PD-L1	long-term survival	1.91	24.01	PD	3.46667	104
mixed_allen_2018	IM_07	BLCA-IM07-Tumor-SM-79XDD	1	55	Male	Bladder Cancer	anti-PD-1/anti-PD-L1	clinical benefit	16.32	16.32	PR	9.23333	276
mixed_allen_2018	IM_09	BLCA-IM09-Tumor-SM-79XDF	0	74	Female	Bladder Cancer	anti-PD-1/anti-PD-L1	clinical benefit	14.51	21.81	PR	9.86667	293
mixed_allen_2018	IM_10	BLCA-IM10-Tumor-SM-79XDG	0	72	Male	Bladder Cancer	anti-PD-1/anti-PD-L1	clinical benefit	11.71	15.39	CR	12.5	369
mixed_allen_2018	IM_11	BLCA-IM11-Tumor-SM-79XDH	0	68	Male	Bladder Cancer	anti-PD-1/anti-PD-L1	clinical benefit	5.59	13.52	PR	10.9	325
mixed_allen_2018	IM_12	BLCA-IM12-Tumor-SM-9RN2L	0	79	Male	Bladder Cancer	anti-PD-1/anti-PD-L1	no clinical benefit	2.8	4.7	PD	5.5	165
mixed_allen_2018	luad_mskcc_2015_9	CA9903	0	57	Male	Non-Small Cell Lung Cancer	anti-PD-1/anti-PD-L1	clinical benefit	14.51	14.51	PR	10.9	327
mixed_allen_2018	CANSEQU01-0100425	CANSEQU01-0100425-Tumor-SM-6ZL67	0	NA	Female	Non-Small Cell Lung Cancer	anti-PD-1/anti-PD-L1	clinical benefit	6.81	24.18	PR	6.83333	204
mixed_allen_2018	CR0095	CR0095_T	0	NA	Male	Melanoma	anti-CTLA-4	clinical benefit	14.97	68.44	CR	9.06667	272
mixed_allen_2018	CR04885	CR04885_T	1	NA	Female	Melanoma	anti-CTLA-4	clinical benefit	19.57	25.21	CR	66	1975
mixed_allen_2018	CR06670	CR06670_T	1	NA	Female	Melanoma	anti-CTLA-4	clinical benefit	38.68	44.42	CR	21.0667	628
mixed_allen_2018	CR1509	CR1509_T	0	NA	Female	Melanoma	anti-CTLA-4	clinical benefit	16.58	54.03	CR	19.1	574
mixed_allen_2018	CR22640	CR22640_T	0	NA	Male	Melanoma	anti-CTLA-4	clinical benefit	49.74	51.63	CR	11.5	344
mixed_allen_2018	CR3665	CR3665_T	0	NA	Male	Melanoma	anti-CTLA-4	clinical benefit	11.05	32.42	CR	5.16667	155
mixed_allen_2018	CR6126	CR6126_T	0	NA	Female	Melanoma	anti-CTLA-4	clinical benefit	23.26	23.26	CR	19.1	572
mixed_allen_2018	CR6161	CR6161_T	0	NA	Male	Melanoma	anti-CTLA-4	clinical benefit	31.32	31.32	CR	27.9333	837
mixed_allen_2018	CR9306	CR9306_T	0	NA	Male	Melanoma	anti-CTLA-4	clinical benefit	9.67	63.63	CR	47.6	1415
mixed_allen_2018	CR9699	CR9699_T	0	NA	Male	Melanoma	anti-CTLA-4	clinical benefit	11.97	52.83	CR	43.1333	1291
mixed_allen_2018	luad_mskcc_2015_8	CU9061	0	57	Male	Non-Small Cell Lung Cancer	anti-PD-1/anti-PD-L1	no clinical benefit	3.98	3.98	SD	11.4667	343
mixed_allen_2018	BLCA_immunotherapy_responder-DFCI_11-104_011	DFCI_11-104_011-Tumor-SM-5PA3E	0	NA	Male	Bladder Cancer	anti-PD-1/anti-PD-L1	clinical benefit	19.44	44.34	CR	16.8667	506
mixed_allen_2018	DFCI_MM_1	DFCI_MM_1-Tumor-SM-BZRJ8	0	NA	Female	Melanoma	anti-PD-1/anti-PD-L1	clinical benefit	18.03	19.74	CR	2.16667	64
mixed_allen_2018	DFCI_MM_2	DFCI_MM_2-Tumor-SM-BZRJA	0	NA	Female	Melanoma	anti-PD-1/anti-PD-L1	clinical benefit	12.01	12.01	CR	38.3667	1139
mixed_allen_2018	luad_mskcc_2015_18	DI6359	0	61	Female	Non-Small Cell Lung Cancer	anti-PD-1/anti-PD-L1	clinical benefit	9.8	9.8	PR	8.53333	256
mixed_allen_2018	luad_mskcc_2015_24	DM123062	0	50	Male	Non-Small Cell Lung Cancer	anti-PD-1/anti-PD-L1	no clinical benefit	1.88	1.88	PD	3.53333	106
mixed_allen_2018	luad_mskcc_2015_11	FR9547	0	65	Female	Non-Small Cell Lung Cancer	anti-PD-1/anti-PD-L1	clinical benefit	4.18	4.18	PR	8.93333	266
mixed_allen_2018	luad_mskcc_2015_23	GR4788	0	59	Male	Non-Small Cell Lung Cancer	anti-PD-1/anti-PD-L1	no clinical benefit	1.88	1.88	PD	3.16667	95
mixed_allen_2018	luad_mskcc_2015_2	HE3202	0	63	Female	Non-Small Cell Lung Cancer	anti-PD-1/anti-PD-L1	clinical benefit	14.7	14.7	PR	22.7333	680
mixed_allen_2018	HNSCC-186	HNSCC-186-Tumor-SM-AXGDN	0	NA	Male	Head and Neck Cancer	anti-PD-1/anti-PD-L1	clinical benefit	19.61	20.39	SD	2.03333	56
mixed_allen_2018	HNSCC-215	HNSCC-215-Tumor-SM-CK9VX	0	NA	Male	Head and Neck Cancer	anti-PD-1/anti-PD-L1	no clinical benefit	2.14	8.75	PD	3.26667	96
mixed_allen_2018	HNSCC-238	HNSCC-238-Tumor-SM-AXGF5	0	NA	Male	Head and Neck Cancer	anti-PD-1/anti-PD-L1	clinical benefit	10.36	15.13	PR	1.33333	40
mixed_allen_2018	HNSCC-239	HNSCC-239-Tumor-SM-AXGCS	0	NA	Male	Head and Neck Cancer	anti-PD-1/anti-PD-L1	clinical benefit	4.54	13.22	SD	1.73333	52
mixed_allen_2018	HNSCC-243	HNSCC-243-Tumor-SM-CLFNS	0	NA	Male	Head and Neck Cancer	anti-CTLA-4 + anti-PD-1/PD-L1	no clinical benefit	1.81	3.72	PD	1.83333	54
mixed_allen_2018	HNSCC-258	HNSCC-258-Tumor-SM-AXGAI	0	NA	Male	Head and Neck Cancer	anti-PD-1/anti-PD-L1	clinical benefit	12.43	12.43	SD	12.5	368
mixed_allen_2018	HNSCC-266	HNSCC-266-Tumor-SM-CK9YG	0	NA	Female	Head and Neck Cancer	anti-PD-1/anti-PD-L1	no clinical benefit	1.28	1.97	PD	1.23333	37
mixed_allen_2018	HNSCC-287	HNSCC-287-Tumor-SM-AXGEI	0	NA	Male	Head and Neck Cancer	anti-CTLA-4 + anti-PD-1/PD-L1	no clinical benefit	1.84	2.34	PD	11.4	340
mixed_allen_2018	HNSCC-296	HNSCC-296-Tumor-SM-CLFOB	0	NA	Male	Head and Neck Cancer	anti-PD-1/anti-PD-L1	no clinical benefit	1.41	1.51	SD	14.1667	423
mixed_allen_2018	HNSCC-305	HNSCC-305-Tumor-SM-CK9XQ	0	NA	Male	Head and Neck Cancer	anti-CTLA-4 + anti-PD-1/PD-L1	no clinical benefit	2.8	4.9	SD	4.06667	120
mixed_allen_2018	HNSCC-306	HNSCC-306-Tumor-SM-CK9Y6	0	NA	Male	Head and Neck Cancer	anti-CTLA-4 + anti-PD-1/PD-L1	no clinical benefit	2.76	5.56	PD	2.2	65
mixed_allen_2018	HNSCC-323	HNSCC-323-Tumor-SM-CK9WS	0	NA	Male	Head and Neck Cancer	anti-PD-1/anti-PD-L1	clinical benefit	4.61	4.61	PR	7.46667	222
mixed_allen_2018	luad_mskcc_2015_16	JB112852	0	60	Male	Non-Small Cell Lung Cancer	anti-PD-1/anti-PD-L1	no clinical benefit	3.29	3.29	PD	3.16667	94
mixed_allen_2018	luad_mskcc_2015_12	KA3947	0	64	Female	Non-Small Cell Lung Cancer	anti-PD-1/anti-PD-L1	no clinical benefit	8.09	8.09	SD	10.4	313
mixed_allen_2018	luad_mskcc_2015_28	LO3793	0	62	Female	Non-Small Cell Lung Cancer	anti-PD-1/anti-PD-L1	no clinical benefit	3.49	3.49	SD	2.7	81
mixed_allen_2018	luad_mskcc_2015_29	LO5004	0	56	Female	Non-Small Cell Lung Cancer	anti-PD-1/anti-PD-L1	no clinical benefit	6.28	6.28	SD	1.5	45
mixed_allen_2018	LSD0167	LSD0167_T	0	NA	Male	Melanoma	anti-CTLA-4	clinical benefit	32.24	32.42	SD	14.0333	418
mixed_allen_2018	LSD2057	LSD2057_T	0	NA	Female	Melanoma	anti-CTLA-4	clinical benefit	14.74	39.62	SD	5.86667	177
mixed_allen_2018	LSD3484	LSD3484_T	0	NA	Male	Melanoma	anti-CTLA-4	clinical benefit	35.46	35.46	SD	17.7	529
mixed_allen_2018	LSD4744	LSD4744_T	0	NA	Male	Melanoma	anti-CTLA-4	clinical benefit	18.42	25.21	SD	37.6667	1125
mixed_allen_2018	LSD6819	LSD6819_T	0	NA	Male	Melanoma	anti-CTLA-4	clinical benefit	15.43	40.82	SD	7.1	212
mixed_allen_2018	SU2C-1026	LUAD-BS-08-013532-Tumor-SM-9J2Y1	0	NA	Female	Non-Small Cell Lung Cancer	anti-PD-1/anti-PD-L1	clinical benefit	7.99	7.99	PR	5.1	148
mixed_allen_2018	SU2C-1022	LUAD-BS-10-J11656-Tumor-SM-9J2Y7	0	NA	Male	Non-Small Cell Lung Cancer	anti-PD-1/anti-PD-L1	no clinical benefit	4.24	4.47	SD	7.66667	229
mixed_allen_2018	SU2C-1037	LUAD-BS-10-R22401-Tumor-SM-9J2XK	0	NA	Male	Non-Small Cell Lung Cancer	anti-PD-1/anti-PD-L1	no clinical benefit	1.71	3.91	SD	5.4	159
mixed_allen_2018	SU2C-1038	LUAD-BS-11-F1305-Tumor-SM-9J2XG	0	NA	Female	Non-Small Cell Lung Cancer	anti-PD-1/anti-PD-L1	no clinical benefit	1.15	3.91	SD	2.53333	77
mixed_allen_2018	SU2C-1039	LUAD-BS-11-R21845-Tumor-SM-9J2YH	0	NA	Female	Non-Small Cell Lung Cancer	anti-PD-1/anti-PD-L1	clinical benefit	13.75	58.59	SD	6.9	205
mixed_allen_2018	SU2C-1029	LUAD-BS-12-R10269-Tumor-SM-9J2XO	0	NA	Female	Non-Small Cell Lung Cancer	anti-PD-1/anti-PD-L1	clinical benefit	4.7	13.59	PR	11.7	345
mixed_allen_2018	SU2C-1027	LUAD-BS-12-X27523-Tumor-SM-9J2Y5	0	NA	Female	Non-Small Cell Lung Cancer	anti-PD-1/anti-PD-L1	no clinical benefit	4.11	10.72	SD	4.13333	121
mixed_allen_2018	SU2C-1030	LUAD-BS-13-F33496-Tumor-SM-9J2XU	0	NA	Female	Non-Small Cell Lung Cancer	anti-PD-1/anti-PD-L1	no clinical benefit	3.22	6.74	SD	6.16667	175
mixed_allen_2018	SU2C-1024	LUAD-BS-13-J60666-Tumor-SM-9J2YL	0	NA	Female	Non-Small Cell Lung Cancer	anti-PD-1/anti-PD-L1	clinical benefit	32.86	32.86	PR	13.1667	392
mixed_allen_2018	SU2C-1028	LUAD-BS-13-N35728-Tumor-SM-9J2XI	0	NA	Female	Non-Small Cell Lung Cancer	anti-PD-1/anti-PD-L1	clinical benefit	6.38	12.63	SD	4.2	124
mixed_allen_2018	SU2C-1034	LUAD-BS-13-X14864-Tumor-SM-9J2XQ	0	NA	Male	Non-Small Cell Lung Cancer	anti-PD-1/anti-PD-L1	no clinical benefit	5.59	5.79	SD	32.6	969
mixed_allen_2018	SU2C-1025	LUAD-BS-14-G65174-Tumor-SM-9J2YF	0	NA	Female	Small Cell Lung Cancer	anti-CTLA-4 + anti-PD-1/PD-L1	no clinical benefit	1.28	1.28	PD	9.26667	275
mixed_allen_2018	SU2C-1021	LUAD-BS-14-J45174-Tumor-SM-9J2YJ	0	NA	Female	Non-Small Cell Lung Cancer	anti-PD-1/anti-PD-L1	long-term survival	1.32	24.9	PD	5.7	170
mixed_allen_2018	SU2C-1035	LUAD-BS-14-N19784-Tumor-SM-9J2XW	0	NA	Male	Non-Small Cell Lung Cancer	anti-PD-1/anti-PD-L1	clinical benefit	4.14	26.91	SD	4.56667	134
mixed_allen_2018	LUNG-2630	LUNG-2630-Tumor-SM-CLFOY	0	NA	Male	Non-Small Cell Lung Cancer	anti-PD-1/anti-PD-L1	clinical benefit	7.66	15.53	SD	18.4667	552
mixed_allen_2018	DFCI-11-104	Lung-DFCI-11-104-009-Tumor-SM-5YS7O	0	57	Male	Non-Small Cell Lung Cancer	anti-PD-1/anti-PD-L1	clinical benefit	21.71	21.71	CR	47.7667	1431
mixed_allen_2018	luad_mskcc_2015_5	M4945	1	66	Male	Non-Small Cell Lung Cancer	anti-PD-1/anti-PD-L1	clinical benefit	14.61	14.61	PR	9.43333	283
mixed_allen_2018	luad_mskcc_2015_13	MA7027	1	56	Male	Non-Small Cell Lung Cancer	anti-PD-1/anti-PD-L1	no clinical benefit	1.78	1.78	PD	7.86667	236
mixed_allen_2018	MEL-582186	MEL-582186-Tumor-SM-CN21Q	0	NA	Female	Melanoma	anti-CTLA-4 + anti-PD-1/PD-L1	clinical benefit	10.63	13.65	PR	1.93333	58
mixed_allen_2018	MEL-587761	MEL-587761-Tumor-SM-CN1ZV	0	NA	Male	Melanoma	anti-CTLA-4 + anti-PD-1/PD-L1	clinical benefit	6.12	19.21	SD	6.26667	185
mixed_allen_2018	MEL-650366	MEL-650366-Tumor-SM-CN221	0	NA	Female	Melanoma	anti-CTLA-4 + anti-PD-1/PD-L1	long-term survival	1.38	26.12	PD	7.33333	216
mixed_allen_2018	MEL-682321	MEL-682321-Tumor-SM-CN21G	0	NA	Female	Melanoma	anti-CTLA-4 + anti-PD-1/PD-L1	clinical benefit	14.7	14.7	PR	33.3667	988
mixed_allen_2018	Pat02	MEL-IPI_Pat02-Tumor-SM-4DJZX	0	42	Female	Melanoma	anti-CTLA-4	clinical benefit	41.25	53.68	SD	7	208
mixed_allen_2018	Pat03	MEL-IPI_Pat03-Tumor-SM-4DJZY	0	61	Female	Melanoma	anti-CTLA-4	no clinical benefit	2.5	3.29	PD	14.9	445
mixed_allen_2018	Pat04	MEL-IPI_Pat04-Tumor-SM-4DJZZ	0	71	Male	Melanoma	anti-CTLA-4	clinical benefit	21.25	32.47	PR	13.8333	413
mixed_allen_2018	Pat06	MEL-IPI_Pat06-Tumor-SM-4DK12	0	33	Male	Melanoma	anti-CTLA-4	no clinical benefit	2.53	5.3	PD	5.06667	152
mixed_allen_2018	Pat07	MEL-IPI_Pat07-Tumor-SM-4DK13	0	35	Male	Melanoma	anti-CTLA-4	clinical benefit	23.72	34.54	SD	5.8	172
mixed_allen_2018	Pat08	MEL-IPI_Pat08-Tumor-SM-4DK14	0	73	Male	Melanoma	anti-CTLA-4	no clinical benefit	2.4	4.61	PD	8.7	259
mixed_allen_2018	Pat100	MEL-IPI_Pat100-Tumor-SM-53U2D	0	71	Male	Melanoma	anti-CTLA-4	no clinical benefit	3.65	11.84	PD	18.4	551
mixed_allen_2018	Pat101	MEL-IPI_Pat101-Tumor-SM-4CU6O	0	75	Male	Melanoma	anti-CTLA-4	no clinical benefit	2.53	9.47	PD	2.46667	74
mixed_allen_2018	Pat103	MEL-IPI_Pat103-Tumor-SM-4CU6Q	1	70	Male	Melanoma	anti-CTLA-4	clinical benefit	31.88	34.47	PR	25.3	760
mixed_allen_2018	Pat104	MEL-IPI_Pat104-Tumor-SM-4CU6R	0	45	Female	Melanoma	anti-CTLA-4	no clinical benefit	7.8	7.8	SD	1.23333	37
mixed_allen_2018	Pat105	MEL-IPI_Pat105-Tumor-SM-4CU6S	0	41	Male	Melanoma	anti-CTLA-4	clinical benefit	22.7	34.44	PR	4.8	143
mixed_allen_2018	Pat106	MEL-IPI_Pat106-Tumor-SM-4CU6T	0	43	Female	Melanoma	anti-CTLA-4	no clinical benefit	4.51	8.22	PD	0.766667	23
mixed_allen_2018	Pat11	MEL-IPI_Pat11-Tumor-SM-4DK17	0	67	Male	Melanoma	anti-CTLA-4	long-term survival	4.14	25.99	PD	66.3	1981
mixed_allen_2018	Pat110	MEL-IPI_Pat110-Tumor-SM-4CU6X	0	76	Male	Melanoma	anti-CTLA-4	no clinical benefit	2.4	10.53	PD	216.733	6485
mixed_allen_2018	Pat111	MEL-IPI_Pat111-Tumor-SM-4CU6Y	0	84	Male	Melanoma	anti-CTLA-4	no clinical benefit	15.36	20.33	PD	46.2	1384
mixed_allen_2018	Pat113	MEL-IPI_Pat113-Tumor-SM-53U2Q	0	68	Male	Melanoma	anti-CTLA-4	clinical benefit	1.71	9.9	PR	10.2	305
mixed_allen_2018	Pat115	MEL-IPI_Pat115-Tumor-SM-5X2QS	0	46	Male	Melanoma	anti-CTLA-4	no clinical benefit	2.43	4.77	PD	2.4	72
mixed_allen_2018	Pat117	MEL-IPI_Pat117-Tumor-SM-5X2QU	0	74	Male	Melanoma	anti-CTLA-4	clinical benefit	5.99	30.07	PR	23.6333	708
mixed_allen_2018	Pat118	MEL-IPI_Pat118-Tumor-SM-5X2QV	1	43	Female	Melanoma	anti-CTLA-4	no clinical benefit	3.95	10.3	PD	4.03333	121
mixed_allen_2018	Pat119	MEL-IPI_Pat119-Tumor-SM-7459N	0	61	Male	Melanoma	anti-CTLA-4	long-term survival	3.55	26.58	PD	10.1	303
mixed_allen_2018	Pat12	MEL-IPI_Pat12-Tumor-SM-7459O	0	41	Male	Melanoma	anti-CTLA-4	no clinical benefit	2.76	9.54	PD	3.36667	100
mixed_allen_2018	Pat121	MEL-IPI_Pat121-Tumor-SM-7459K	0	47	Male	Melanoma	anti-CTLA-4	no clinical benefit	2.76	4.01	PD	3.7	110
mixed_allen_2018	Pat123	MEL-IPI_Pat123-Tumor-SM-5X2R1	0	49	Female	Melanoma	anti-CTLA-4	clinical benefit	17.89	28.06	SD	17.7	528
mixed_allen_2018	Pat124	MEL-IPI_Pat124-Tumor-SM-7459L	0	78	Male	Melanoma	anti-CTLA-4	no clinical benefit	2.2	4.8	PD	13.3667	401
mixed_allen_2018	Pat126	MEL-IPI_Pat126-Tumor-SM-5X2R4	0	77	Male	Melanoma	anti-CTLA-4	clinical benefit	6.15	21.09	PR	14.2	424
mixed_allen_2018	Pat127	MEL-IPI_Pat127-Tumor-SM-5X2R5	0	24	Female	Melanoma	anti-CTLA-4	no clinical benefit	3.95	10.92	PD	3.96667	118
mixed_allen_2018	Pat128	MEL-IPI_Pat128-Tumor-SM-5X2R6	0	30	Male	Melanoma	anti-CTLA-4	no clinical benefit	2.66	3.72	PD	2.76667	83
mixed_allen_2018	Pat129	MEL-IPI_Pat129-Tumor-SM-5X2R7	0	18	Male	Melanoma	anti-CTLA-4	no clinical benefit	2.24	17.73	PD	3.83333	115
mixed_allen_2018	Pat13	MEL-IPI_Pat13-Tumor-SM-4DK19	0	78	Male	Melanoma	anti-CTLA-4	long-term survival	3.42	24.08	PD	4.3	129
mixed_allen_2018	Pat132	MEL-IPI_Pat132-Tumor-SM-5VWJA	0	81	Male	Melanoma	anti-CTLA-4	clinical benefit	6.15	22.24	PR	76.5	2288
mixed_allen_2018	Pat133	MEL-IPI_Pat133-Tumor-SM-7A14Z	0	75	Male	Melanoma	anti-CTLA-4	no clinical benefit	4.41	17.83	PD	9.1	272
mixed_allen_2018	Pat134	MEL-IPI_Pat134-Tumor-SM-5VWJC	0	73	Male	Melanoma	anti-CTLA-4	no clinical benefit	2.37	9.93	PD	13.1667	396
mixed_allen_2018	Pat135	MEL-IPI_Pat135-Tumor-SM-7A152	0	29	Female	Melanoma	anti-CTLA-4	no clinical benefit	2.4	2.66	PD	6.1	183
mixed_allen_2018	Pat138	MEL-IPI_Pat138-Tumor-SM-7A155	1	39	Female	Melanoma	anti-CTLA-4	clinical benefit	19.11	48.62	SD	196.633	5878
mixed_allen_2018	Pat139	MEL-IPI_Pat139-Tumor-SM-5VWJH	0	58	Male	Melanoma	anti-CTLA-4	no clinical benefit	1.51	3.26	PD	46.4667	1387
mixed_allen_2018	Pat14	MEL-IPI_Pat14-Tumor-SM-53U3C	0	47	Female	Melanoma	anti-CTLA-4	no clinical benefit	2.76	5.36	PD	1.7	51
mixed_allen_2018	Pat140	MEL-IPI_Pat140-Tumor-SM-5VWJI	0	62	Male	Melanoma	anti-CTLA-4	no clinical benefit	3.75	16.18	PD	11.0667	330
mixed_allen_2018	Pat143	MEL-IPI_Pat143-Tumor-SM-7A156	0	71	Male	Melanoma	anti-CTLA-4	no clinical benefit	2.96	5.03	PD	31.5667	944
mixed_allen_2018	Pat144	MEL-IPI_Pat144-Tumor-SM-7A157	0	65	Male	Melanoma	anti-CTLA-4	clinical benefit	24.05	28.62	PR	9.1	272
mixed_allen_2018	Pat147	MEL-IPI_Pat147-Tumor-SM-7A158	0	63	Male	Melanoma	anti-CTLA-4	no clinical benefit	3.95	7.37	PD	19.4667	580
mixed_allen_2018	Pat148	MEL-IPI_Pat148-Tumor-SM-5VWJQ	0	36	Female	Melanoma	anti-CTLA-4	no clinical benefit	1.58	2.76	PD	8.53333	253
mixed_allen_2018	Pat15	MEL-IPI_Pat15-Tumor-SM-4DK1B	0	32	Male	Melanoma	anti-CTLA-4	no clinical benefit	1.02	1.64	PD	8.46667	254
mixed_allen_2018	Pat151	MEL-IPI_Pat151-Tumor-SM-7A15A	1	68	Male	Melanoma	anti-CTLA-4	no clinical benefit	3.49	6.71	PD	86.2333	2578
mixed_allen_2018	Pat157	MEL-IPI_Pat157-Tumor-SM-7A15B	0	69	Female	Melanoma	anti-CTLA-4	no clinical benefit	1.74	2.83	X	4.56667	135
mixed_allen_2018	Pat159	MEL-IPI_Pat159-Tumor-SM-5VWK2	0	52	Male	Melanoma	anti-CTLA-4	long-term survival	3.29	27.7	PD	19.3333	579
mixed_allen_2018	Pat16	MEL-IPI_Pat16-Tumor-SM-53U3E	0	68	Female	Melanoma	anti-CTLA-4	long-term survival	2.76	26.68	PD	63	1882
mixed_allen_2018	Pat160	MEL-IPI_Pat160-Tumor-SM-5VWK3	0	79	Male	Melanoma	anti-CTLA-4	no clinical benefit	2.66	5	PD	1.8	54
mixed_allen_2018	Pat162	MEL-IPI_Pat162-Tumor-SM-7A15D	0	55	Female	Melanoma	anti-CTLA-4	no clinical benefit	2.57	6.94	PD	2.6	79
mixed_allen_2018	Pat163	MEL-IPI_Pat163-Tumor-SM-5VWK6	0	54	Male	Melanoma	anti-CTLA-4	long-term survival	2.5	24.64	PD	3.8	114
mixed_allen_2018	Pat166	MEL-IPI_Pat166-Tumor-SM-7A15G	0	31	Male	Melanoma	anti-CTLA-4	no clinical benefit	2.5	2.53	X	1.26667	38
mixed_allen_2018	Pat167	MEL-IPI_Pat167-Tumor-SM-7A15H	0	50	Male	Melanoma	anti-CTLA-4	no clinical benefit	2.76	13.42	PD	2.03333	61
mixed_allen_2018	Pat168	MEL-IPI_Pat168-Tumor-SM-5VOAX	0	69	Male	Melanoma	anti-CTLA-4	no clinical benefit	2.2	2.2	X	8.96667	266
mixed_allen_2018	Pat17	MEL-IPI_Pat17-Tumor-SM-4DK1D	0	44	Male	Melanoma	anti-CTLA-4	no clinical benefit	2.8	6.74	PD	7.16667	215
mixed_allen_2018	Pat170	MEL-IPI_Pat170-Tumor-SM-5VOAZ	0	48	Male	Melanoma	anti-CTLA-4	no clinical benefit	3.19	3.55	PD	7.46667	222
mixed_allen_2018	Pat171	MEL-IPI_Pat171-Tumor-SM-7A15J	0	66	Male	Melanoma	anti-CTLA-4	no clinical benefit	2.8	15.33	PD	2.96667	88
mixed_allen_2018	Pat174	MEL-IPI_Pat174-Tumor-SM-5VOB4	0	57	Female	Melanoma	anti-CTLA-4	clinical benefit	4.41	22.63	PR	22.1	663
mixed_allen_2018	Pat175	MEL-IPI_Pat175-Tumor-SM-7A15L	0	66	Female	Melanoma	anti-CTLA-4	no clinical benefit	2.96	2.96	X	3.66667	110
mixed_allen_2018	Pat18	MEL-IPI_Pat18-Tumor-SM-4DK1E	0	55	Female	Melanoma	anti-CTLA-4	long-term survival	3.68	37.3	PD	1.3	39
mixed_allen_2018	Pat21	MEL-IPI_Pat21-Tumor-SM-4DK1H	0	81	Male	Melanoma	anti-CTLA-4	clinical benefit	18.36	22.24	SD	47.6667	1428
mixed_allen_2018	Pat24	MEL-IPI_Pat24-Tumor-SM-4DK1K	0	74	Female	Melanoma	anti-CTLA-4	clinical benefit	21.64	31.94	PR	1.26667	38
mixed_allen_2018	Pat27	MEL-IPI_Pat27-Tumor-SM-4DK1N	0	61	Male	Melanoma	anti-CTLA-4	long-term survival	4.57	45.36	PD	1.56667	47
mixed_allen_2018	Pat32	MEL-IPI_Pat32-Tumor-SM-53U3T	0	73	Male	Melanoma	anti-CTLA-4	no clinical benefit	2.3	4.84	PD	24.0333	720
mixed_allen_2018	Pat39	MEL-IPI_Pat39-Tumor-SM-4DK1Z	0	67	Male	Melanoma	anti-CTLA-4	clinical benefit	48.91	48.91	CR	2.6	78
mixed_allen_2018	Pat41	MEL-IPI_Pat41-Tumor-SM-4DK22	0	64	Male	Melanoma	anti-CTLA-4	no clinical benefit	1.78	4.21	PD	11.9333	357
mixed_allen_2018	Pat43	MEL-IPI_Pat43-Tumor-SM-4DK24	0	75	Female	Melanoma	anti-CTLA-4	no clinical benefit	1.22	1.22	PD	7.36667	220
mixed_allen_2018	Pat45	MEL-IPI_Pat45-Tumor-SM-4DK26	0	69	Male	Melanoma	anti-CTLA-4	no clinical benefit	2.01	2.93	PD	30.7333	921
mixed_allen_2018	Pat46	MEL-IPI_Pat46-Tumor-SM-53U48	0	37	Female	Melanoma	anti-CTLA-4	no clinical benefit	1.18	5.26	PD	9.63333	287
mixed_allen_2018	Pat47	MEL-IPI_Pat47-Tumor-SM-4DK28	0	78	Male	Melanoma	anti-CTLA-4	clinical benefit	36.38	36.38	CR	5.1	153
mixed_allen_2018	Pat49	MEL-IPI_Pat49-Tumor-SM-4DK2A	0	36	Male	Melanoma	anti-CTLA-4	clinical benefit	5.36	34.01	SD	22.5333	673
mixed_allen_2018	Pat50	MEL-IPI_Pat50-Tumor-SM-53U69	0	77	Male	Melanoma	anti-CTLA-4	no clinical benefit	2.14	2.14	PD	14.8	441
mixed_allen_2018	Pat52	MEL-IPI_Pat52-Tumor-SM-4DK2D	0	65	Male	Melanoma	anti-CTLA-4	no clinical benefit	2.24	6.22	PD	13.1	393
mixed_allen_2018	Pat54	MEL-IPI_Pat54-Tumor-SM-4DK2F	0	73	Male	Melanoma	anti-CTLA-4	no clinical benefit	2.66	6.84	PD	29.6	887
mixed_allen_2018	Pat55	MEL-IPI_Pat55-Tumor-SM-4DK2G	0	71	Female	Melanoma	anti-CTLA-4	no clinical benefit	2.57	6.35	PD	17.3	517
mixed_allen_2018	Pat56	MEL-IPI_Pat56-Tumor-SM-4DK2H	0	68	Male	Melanoma	anti-CTLA-4	no clinical benefit	3.16	7.73	PD	1.83333	55
mixed_allen_2018	Pat57	MEL-IPI_Pat57-Tumor-SM-4DK2I	0	69	Male	Melanoma	anti-CTLA-4	no clinical benefit	2.24	8.22	PD	2.16667	65
mixed_allen_2018	Pat58	MEL-IPI_Pat58-Tumor-SM-4DK2J	0	59	Female	Melanoma	anti-CTLA-4	no clinical benefit	3.26	21.45	PD	91.0667	2721
mixed_allen_2018	Pat59	MEL-IPI_Pat59-Tumor-SM-4DK2K	0	36	Male	Melanoma	anti-CTLA-4	no clinical benefit	2.5	7.37	PD	9.06667	273
mixed_allen_2018	Pat60	MEL-IPI_Pat60-Tumor-SM-4DK2L	0	86	Male	Melanoma	anti-CTLA-4	no clinical benefit	2.93	8.95	PD	25.9333	777
mixed_allen_2018	Pat61	MEL-IPI_Pat61-Tumor-SM-4DK2M	0	78	Female	Melanoma	anti-CTLA-4	no clinical benefit	2.66	3.98	PD	0.433333	13
mixed_allen_2018	Pat62	MEL-IPI_Pat62-Tumor-SM-4DK2N	0	76	Male	Melanoma	anti-CTLA-4	no clinical benefit	2.53	19.8	PD	56.7333	1697
mixed_allen_2018	Pat64	MEL-IPI_Pat64-Tumor-SM-4DK2P	0	83	Male	Melanoma	anti-CTLA-4	no clinical benefit	2.27	3.49	PD	22.4	669
mixed_allen_2018	Pat66	MEL-IPI_Pat66-Tumor-SM-4DK2R	0	44	Female	Melanoma	anti-CTLA-4	clinical benefit	19.67	21.48	SD	10.9	324
mixed_allen_2018	Pat67	MEL-IPI_Pat67-Tumor-SM-4DK2S	0	40	Male	Melanoma	anti-CTLA-4	no clinical benefit	2.6	2.6	PD	1	30
mixed_allen_2018	Pat71	MEL-IPI_Pat71-Tumor-SM-4DK2W	0	64	Male	Melanoma	anti-CTLA-4	no clinical benefit	3.22	4.51	PD	27.4333	821
mixed_allen_2018	Pat73	MEL-IPI_Pat73-Tumor-SM-4DK2Y	0	71	Male	Melanoma	anti-CTLA-4	clinical benefit	13.42	14.54	PR	7.73333	230
mixed_allen_2018	Pat74	MEL-IPI_Pat74-Tumor-SM-4DK2Z	0	73	Male	Melanoma	anti-CTLA-4	no clinical benefit	2.63	6.35	PD	17.7	530
mixed_allen_2018	Pat76	MEL-IPI_Pat76-Tumor-SM-4DK32	0	74	Male	Melanoma	anti-CTLA-4	no clinical benefit	2.3	4.57	PD	7.06667	212
mixed_allen_2018	Pat77	MEL-IPI_Pat77-Tumor-SM-4DK33	0	22	Male	Melanoma	anti-CTLA-4	clinical benefit	7.93	33.85	PR	12.4667	373
mixed_allen_2018	Pat79	MEL-IPI_Pat79-Tumor-SM-53U2S	0	69	Male	Melanoma	anti-CTLA-4	clinical benefit	13.32	26.35	PR	10.2667	306
mixed_allen_2018	Pat80	MEL-IPI_Pat80-Tumor-SM-4DK36	0	47	Male	Melanoma	anti-CTLA-4	clinical benefit	5.99	23.82	SD	7.4	222
mixed_allen_2018	Pat81	MEL-IPI_Pat81-Tumor-SM-4DK37	0	54	Female	Melanoma	anti-CTLA-4	no clinical benefit	2.5	20.66	PD	3.6	108
mixed_allen_2018	Pat82	MEL-IPI_Pat82-Tumor-SM-4DK38	0	54	Female	Melanoma	anti-CTLA-4	no clinical benefit	2.47	3.42	PD	14.5667	436
mixed_allen_2018	Pat83	MEL-IPI_Pat83-Tumor-SM-53U2W	0	22	Male	Melanoma	anti-CTLA-4	long-term survival	3.52	33.78	PD	1.9	57
mixed_allen_2018	Pat85	MEL-IPI_Pat85-Tumor-SM-53U2Y	0	83	Male	Melanoma	anti-CTLA-4	no clinical benefit	2.73	15.07	PD	17.7	531
mixed_allen_2018	Pat86	MEL-IPI_Pat86-Tumor-SM-4DK3C	0	54	Male	Melanoma	anti-CTLA-4	no clinical benefit	5.03	9.64	SD	2.66667	80
mixed_allen_2018	Pat87	MEL-IPI_Pat87-Tumor-SM-4DK3D	0	47	Male	Melanoma	anti-CTLA-4	long-term survival	4.97	35.95	PD	1.33333	40
mixed_allen_2018	Pat90	MEL-IPI_Pat90-Tumor-SM-4DK3G	0	59	Male	Melanoma	anti-CTLA-4	clinical benefit	22.01	33.06	PR	7.5	225
mixed_allen_2018	Pat98	MEL-IPI_Pat98-Tumor-SM-4CU6L	0	57	Female	Melanoma	anti-CTLA-4	no clinical benefit	2.53	4.61	PD	2.33333	70
mixed_allen_2018	Pat99	MEL-IPI_Pat99-Tumor-SM-4CU6M	0	36	Female	Melanoma	anti-CTLA-4	no clinical benefit	2.7	11.58	PD	0.866667	26
mixed_allen_2018	luad_mskcc_2015_32	NI9507	0	41	Female	Non-Small Cell Lung Cancer	anti-PD-1/anti-PD-L1	no clinical benefit	1.88	1.88	PD	2.5	75
mixed_allen_2018	NR1867	NR1867_T	0	NA	Male	Melanoma	anti-CTLA-4	no clinical benefit	5.3	18.01	PD	2.93333	86
mixed_allen_2018	NR2137	NR2137_T	0	NA	Male	Melanoma	anti-CTLA-4	no clinical benefit	1.84	9.61	PD	21.2667	634
mixed_allen_2018	NR3549	NR3549_T	0	NA	Male	Melanoma	anti-CTLA-4	no clinical benefit	3.68	6	PD	13.4333	403
mixed_allen_2018	NR4018	NR4018_T	0	NA	Male	Melanoma	anti-CTLA-4	no clinical benefit	2.53	3.6	PD	4.76667	141
mixed_allen_2018	NR4045	NR4045_T	0	NA	Male	Melanoma	anti-CTLA-4	no clinical benefit	2.53	20.41	PD	14.6333	437
mixed_allen_2018	NR4083	NR4083_T	0	NA	Male	Melanoma	anti-CTLA-4	no clinical benefit	2.76	2.76	PD	11.0667	331
mixed_allen_2018	NR4631	NR4631_T	0	NA	Male	Melanoma	anti-CTLA-4	no clinical benefit	2.99	6	PD	38.6333	1157
mixed_allen_2018	NR4810	NR4810_T	0	NA	Female	Melanoma	anti-CTLA-4	no clinical benefit	2.76	4.8	PD	12.6	375
mixed_allen_2018	NR4949	NR4949_T	0	NA	Female	Melanoma	anti-CTLA-4	no clinical benefit	5.3	8.4	PD	19.8	594
mixed_allen_2018	NR8815	NR8815_T	0	NA	Female	Melanoma	anti-CTLA-4	no clinical benefit	2.07	14.41	PD	56.5667	1691
mixed_allen_2018	NR9445	NR9445_T	0	NA	Male	Melanoma	anti-CTLA-4	no clinical benefit	1.84	2.4	PD	8.66667	260
mixed_allen_2018	NR9449	NR9449_T	0	NA	Female	Melanoma	anti-CTLA-4	no clinical benefit	2.3	7.2	PD	9.7	291
mixed_allen_2018	NR9521	NR9521_T	0	NA	Male	Melanoma	anti-CTLA-4	long-term survival	2.76	32.42	PD	36.1	1082
mixed_allen_2018	NR9705	NR9705_T	0	NA	Female	Melanoma	anti-CTLA-4	no clinical benefit	6.68	14.41	PD	0.9	27
mixed_allen_2018	NR9765	NR9765_T	0	NA	Female	Melanoma	anti-CTLA-4	long-term survival	5.07	25.21	PD	2.73333	82
mixed_allen_2018	PR12117	PR12117_T	0	NA	Male	Melanoma	anti-CTLA-4	clinical benefit	16.81	19.21	PR	37.4	1115
mixed_allen_2018	PR4035	PR4035_T	1	NA	Male	Melanoma	anti-CTLA-4	clinical benefit	50.2	50.43	PR	17.5667	526
mixed_allen_2018	PR4046	PR4046_T	0	NA	Male	Melanoma	anti-CTLA-4	clinical benefit	25.33	25.33	PR	4.46667	134
mixed_allen_2018	PR4077	PR4077_T	0	NA	Male	Melanoma	anti-CTLA-4	clinical benefit	72.76	73.24	PR	57.2333	1712
mixed_allen_2018	PR4091	PR4091_T	0	NA	Female	Melanoma	anti-CTLA-4	clinical benefit	72.3	72.3	PR	9.06667	270
mixed_allen_2018	PR4092	PR4092_T	1	NA	Female	Melanoma	anti-CTLA-4	clinical benefit	72.53	73.24	PR	116.3	3478
mixed_allen_2018	luad_mskcc_2015_25	R7495	0	63	Male	Non-Small Cell Lung Cancer	anti-PD-1/anti-PD-L1	no clinical benefit	1.38	1.38	PD	2.53333	76
mixed_allen_2018	luad_mskcc_2015_20	RH090935	0	78	Female	Non-Small Cell Lung Cancer	anti-PD-1/anti-PD-L1	clinical benefit	10.39	10.39	PR	4.06667	122
mixed_allen_2018	luad_mskcc_2015_6	RI1933	0	60	Female	Non-Small Cell Lung Cancer	anti-PD-1/anti-PD-L1	clinical benefit	16.58	16.58	PR	16.3333	489
mixed_allen_2018	luad_mskcc_2015_27	RO3338	0	71	Male	Non-Small Cell Lung Cancer	anti-PD-1/anti-PD-L1	no clinical benefit	2.07	2.07	PD	2.4	72
mixed_allen_2018	luad_mskcc_2015_1	SA9755	0	63	Female	Non-Small Cell Lung Cancer	anti-PD-1/anti-PD-L1	clinical benefit	8.39	8.39	PR	40.9333	1222
mixed_allen_2018	SARC-PD1	SARC-Sarcoma-PD1_responder-01-Tumor-SM-7KMQP	0	NA	Female	Soft Tissue Sarcoma	anti-PD-1/anti-PD-L1	clinical benefit	6.91	24.01	CR	2.06667	62
mixed_allen_2018	luad_mskcc_2015_19	SB010944	0	68	Male	Non-Small Cell Lung Cancer	anti-PD-1/anti-PD-L1	clinical benefit	27.3	27.3	PR	8.66667	259
mixed_allen_2018	luad_mskcc_2015_10	SC0899	0	64	Female	Non-Small Cell Lung Cancer	anti-PD-1/anti-PD-L1	clinical benefit	12.6	12.6	PR	13.1	392
mixed_allen_2018	luad_mskcc_2015_21	SC6470	0	59	Male	Non-Small Cell Lung Cancer	anti-PD-1/anti-PD-L1	no clinical benefit	8.29	8.29	SD	7.13333	214
mixed_allen_2018	SD0346	SD0346_T	0	NA	Female	Melanoma	anti-CTLA-4	clinical benefit	15.66	34.82	SD	18.8333	562
mixed_allen_2018	SD1494	SD1494_T	0	NA	Male	Melanoma	anti-CTLA-4	clinical benefit	11.74	24.01	SD	30.8	918
mixed_allen_2018	SD2051	SD2051_T	0	NA	Female	Melanoma	anti-CTLA-4	no clinical benefit	3.68	9.61	SD	1.13333	34
mixed_allen_2018	SD2056	SD2056_T	0	NA	Female	Melanoma	anti-CTLA-4	clinical benefit	47.89	47.89	SD	5	149
mixed_allen_2018	SD5038	SD5038_T	0	NA	Male	Melanoma	anti-CTLA-4	clinical benefit	5.53	14.41	SD	9.33333	279
mixed_allen_2018	SD5118	SD5118_T	0	NA	Female	Melanoma	anti-CTLA-4	clinical benefit	5.53	32.42	SD	2.43333	73
mixed_allen_2018	SD5934	SD5934_T	0	NA	Male	Melanoma	anti-CTLA-4	clinical benefit	3.22	19.21	SD	5.56667	165
mixed_allen_2018	SD6336	SD6336_T	0	NA	Male	Melanoma	anti-CTLA-4	clinical benefit	83.13	83.13	SD	11.4333	337
mixed_allen_2018	SD6494	SD6494_T	0	NA	Female	Melanoma	anti-CTLA-4	no clinical benefit	2.99	8.4	SD	20.8333	620
mixed_allen_2018	SD7357	SD7357_T	0	NA	Female	Melanoma	anti-CTLA-4	clinical benefit	4.84	24.01	SD	40.5667	1211
mixed_allen_2018	luad_mskcc_2015_17	SR070761	0	51	Female	Non-Small Cell Lung Cancer	anti-PD-1/anti-PD-L1	no clinical benefit	3.39	3.39	PD	3.6	108
mixed_allen_2018	SU2C-1002	SU2C_Lung-SU2C-DFCI-LUAD-1002-Tumor-SM-AOL41	0	50	Female	Non-Small Cell Lung Cancer	anti-PD-1/anti-PD-L1	no clinical benefit	1.91	15.95	PD	1.8	53
mixed_allen_2018	SU2C-1003	SU2C_Lung-SU2C-DFCI-LUAD-1003-Tumor-SM-AOL4D	0	77	Female	Non-Small Cell Lung Cancer	anti-PD-1/anti-PD-L1	no clinical benefit	1.84	4.34	PD	4.1	122
mixed_allen_2018	SU2C-1004	SU2C_Lung-SU2C-DFCI-LUAD-1004-Tumor-SM-AOL4P	0	61	Male	Non-Small Cell Lung Cancer	anti-PD-1/anti-PD-L1	no clinical benefit	3.65	11.94	SD	3.83333	115
mixed_allen_2018	SU2C-1005	SU2C_Lung-SU2C-DFCI-LUAD-1005-Tumor-SM-AOL52	0	72	Female	Non-Small Cell Lung Cancer	anti-PD-1/anti-PD-L1	no clinical benefit	1.12	11.15	PD	3.06667	92
mixed_allen_2018	SU2C-1006	SU2C_Lung-SU2C-DFCI-LUAD-1006-Tumor-SM-AOL5E	0	74	Female	Non-Small Cell Lung Cancer	anti-PD-1/anti-PD-L1	no clinical benefit	5.99	5.99	PD	3.56667	107
mixed_allen_2018	SU2C-1010	SU2C_Lung-SU2C-DFCI-LUAD-1010-Tumor-SM-AOL6S	0	65	Male	Non-Small Cell Lung Cancer	anti-PD-1/anti-PD-L1	no clinical benefit	3.91	9.93	SD	5.73333	170
mixed_allen_2018	SU2C-1011	SU2C_Lung-SU2C-DFCI-LUAD-1011-Tumor-SM-AOL75	0	76	Male	Non-Small Cell Lung Cancer	anti-PD-1/anti-PD-L1	no clinical benefit	1.84	5.82	PD	4.73333	141
mixed_allen_2018	SU2C-1013	SU2C_Lung-SU2C-DFCI-LUAD-1013-Tumor-SM-AOL7V	0	61	Male	Non-Small Cell Lung Cancer	anti-PD-1/anti-PD-L1	no clinical benefit	1.05	1.05	PD	3.66667	111
mixed_allen_2018	SU2C-1016	SU2C_Lung-SU2C-DFCI-LUAD-1016-Tumor-SM-AOL8W	0	72	Female	Non-Small Cell Lung Cancer	anti-PD-1/anti-PD-L1	clinical benefit	7.57	14.77	SD	6.23333	185
mixed_allen_2018	SU2C-1017	SU2C_Lung-SU2C-DFCI-LUAD-1017-Tumor-SM-AOL99	1	54	Female	Non-Small Cell Lung Cancer	anti-PD-1/anti-PD-L1	clinical benefit	14.24	14.24	PR	39.5333	1180
mixed_allen_2018	SU2C-1018	SU2C_Lung-SU2C-DFCI-LUAD-1018-Tumor-SM-AOL9H	0	52	Female	Non-Small Cell Lung Cancer	anti-PD-1/anti-PD-L1	no clinical benefit	1.15	3.16	PD	2.96667	86
mixed_allen_2018	SU2C-1020	SU2C_Lung-SU2C-DFCI-LUAD-1020-Tumor-SM-AOL3C	0	43	Female	Non-Small Cell Lung Cancer	anti-PD-1/anti-PD-L1	clinical benefit	29.51	29.51	PR	3.86667	113
mixed_allen_2018	luad_mskcc_2015_26	WA7899	0	49	Male	Non-Small Cell Lung Cancer	anti-PD-1/anti-PD-L1	no clinical benefit	1.88	1.88	PD	4.06667	120
mixed_allen_2018	luad_mskcc_2015_4	Y2087	0	68	Female	Non-Small Cell Lung Cancer	anti-PD-1/anti-PD-L1	no clinical benefit	8.29	8.29	SD	3.56667	107
nsclc_mskcc_2015	AU5884	AU5884	0	64	Male	Lung Adenocarcinoma				1.8	PD	1.13333	34
nsclc_mskcc_2015	BL3403	BL3403	0	73	Female	Lung Adenocarcinoma				6.5	SD	4.7	143
nsclc_mskcc_2015	CA9903	CA9903	0	57	Male	Lung Adenocarcinoma				14.5	PR	10.5333	318
nsclc_mskcc_2015	DI6359	DI6359	0	61	Female	Lung Adenocarcinoma				9.8	PR	7.53333	226
nsclc_mskcc_2015	GR4788	GR4788	0	59	Male	Lung Squamous Cell Carcinoma				1.9	PD	5.63333	165
nsclc_mskcc_2015	HE3202	HE3202	0	63	Female	Lung Adenocarcinoma				14.7	PR	24.0333	725
nsclc_mskcc_2015	JB112852	JB112852	0	60	Male	Lung Adenocarcinoma				3.3	PD	6.06667	183
nsclc_mskcc_2015	KA3947	KA3947	0	64	Female	Lung Adenocarcinoma				8.1	SD	9.8	296
nsclc_mskcc_2015	MA7027	MA7027	1	56	Male	Lung Adenocarcinoma				1.8	PD	9.36667	284
nsclc_mskcc_2015	RI1933	RI1933	0	60	Female	Lung Adenocarcinoma				16.6	PR	15.5333	468
nsclc_mskcc_2015	RO3338	RO3338	0	71	Male	Lung Adenocarcinoma				2.1	PD	3.5	105
nsclc_mskcc_2015	SC0899	SC0899	0	64	Female	Lung Adenocarcinoma				12.6	PR	9.66667	291
nsclc_mskcc_2015	SC6470	SC6470	0	59	Male	Lung Adenocarcinoma				8.3	SD	5.96667	182
nsclc_mskcc_2015	TU0428	TU0428	0	66	Male	Lung Adenocarcinoma				2.1	PD	20.2667	608
nsclc_mskcc_2015	VA1330	VA1330	0	71	Female	Lung Adenocarcinoma				4.1	SD	1.33333	42
nsclc_mskcc_2015	VA7859	VA7859	0	57	Female	Lung Adenocarcinoma				6.3	SD	0.3	9
nsclc_mskcc_2018	nsclc_mskcc_2018p1	nsclc_mskcc_2018s1	0	70	Female	NSCLC		No Durable Benefit		1.4127	PD	2.06667	61
nsclc_mskcc_2018	nsclc_mskcc_2018p10	nsclc_mskcc_2018s10	0	72	Male	NSCLC		No Durable Benefit		5.4209	SD	8.96667	269
nsclc_mskcc_2018	nsclc_mskcc_2018p11	nsclc_mskcc_2018s11	0	58	Female	NSCLC		Durable Clinical Benefit		7.8193	SD	1.06667	31
nsclc_mskcc_2018	nsclc_mskcc_2018p12	nsclc_mskcc_2018s12	0	82	Male	NSCLC		Durable Clinical Benefit		26.152	PR	7.6	229
nsclc_mskcc_2018	nsclc_mskcc_2018p13	nsclc_mskcc_2018s13	0	76	Male	NSCLC		Durable Clinical Benefit		23.9507	SD	1.9	55
nsclc_mskcc_2018	nsclc_mskcc_2018p14	nsclc_mskcc_2018s14	0	43	Female	NSCLC		No Durable Benefit		1.6756	PD	1.9	56
nsclc_mskcc_2018	nsclc_mskcc_2018p15	nsclc_mskcc_2018s15	0	53	Female	NSCLC		No Durable Benefit		0.0329	PD	7.5	224
nsclc_mskcc_2018	nsclc_mskcc_2018p16	nsclc_mskcc_2018s16	0	67	Male	NSCLC		No Durable Benefit		3.6468	SD	0.733333	22
nsclc_mskcc_2018	nsclc_mskcc_2018p17	nsclc_mskcc_2018s17	0	68	Female	NSCLC		Durable Clinical Benefit		12.0903	SD	0.4	11
nsclc_mskcc_2018	nsclc_mskcc_2018p18	nsclc_mskcc_2018s18	0	69	Female	NSCLC		Durable Clinical Benefit		29.7331	PR	25.4	752
nsclc_mskcc_2018	nsclc_mskcc_2018p19	nsclc_mskcc_2018s19	1	59	Male	NSCLC		Durable Clinical Benefit		28.7803	PR	25.0333	748
nsclc_mskcc_2018	nsclc_mskcc_2018p2	nsclc_mskcc_2018s2	0	72	Male	NSCLC		Durable Clinical Benefit		6.8008	PR	7.36667	221
nsclc_mskcc_2018	nsclc_mskcc_2018p20	nsclc_mskcc_2018s20	0	54	Male	NSCLC		No Durable Benefit		1.4456	PD	5.46667	160
nsclc_mskcc_2018	nsclc_mskcc_2018p21	nsclc_mskcc_2018s21	0	74	Female	NSCLC		Durable Clinical Benefit		21.5852	CR	9.8	293
nsclc_mskcc_2018	nsclc_mskcc_2018p22	nsclc_mskcc_2018s22	0	72	Male	NSCLC		No Durable Benefit		2.4969	PD	4.46667	136
nsclc_mskcc_2018	nsclc_mskcc_2018p23	nsclc_mskcc_2018s23	0	75	Female	NSCLC		Durable Clinical Benefit		7.9836	PR	7.13333	215
nsclc_mskcc_2018	nsclc_mskcc_2018p24	nsclc_mskcc_2018s24	0	85	Female	NSCLC		No Durable Benefit		2.2669	PD	1.46667	45
nsclc_mskcc_2018	nsclc_mskcc_2018p25	nsclc_mskcc_2018s25	0	65	Male	NSCLC		Durable Clinical Benefit		22.1437	SD	11.2	336
nsclc_mskcc_2018	nsclc_mskcc_2018p26	nsclc_mskcc_2018s26	0	60	Female	NSCLC		Durable Clinical Benefit		23	PR	43.3	1289
nsclc_mskcc_2018	nsclc_mskcc_2018p27	nsclc_mskcc_2018s27	0	55	Male	NSCLC		No Durable Benefit		4.1068	SD	5.73333	172
nsclc_mskcc_2018	nsclc_mskcc_2018p28	nsclc_mskcc_2018s28	0	77	Female	NSCLC		Durable Clinical Benefit		17.0513	SD	5.7	169
nsclc_mskcc_2018	nsclc_mskcc_2018p29	nsclc_mskcc_2018s29	0	50	Female	NSCLC		No Durable Benefit		2.5955	PD	14.6333	435
nsclc_mskcc_2018	nsclc_mskcc_2018p3	nsclc_mskcc_2018s3	0	61	Female	NSCLC		No Durable Benefit		1.4784	SD	0.366667	12
nsclc_mskcc_2018	nsclc_mskcc_2018p30	nsclc_mskcc_2018s30	0	75	Male	NSCLC		Durable Clinical Benefit		21.191	PR	6.8	207
nsclc_mskcc_2018	nsclc_mskcc_2018p31	nsclc_mskcc_2018s31	0	67	Female	NSCLC		No Durable Benefit		2.3326	PD	5.7	169
nsclc_mskcc_2018	nsclc_mskcc_2018p32	nsclc_mskcc_2018s32	0	50	Female	NSCLC		Durable Clinical Benefit		18.9897	CR	12.6	374
nsclc_mskcc_2018	nsclc_mskcc_2018p33	nsclc_mskcc_2018s33	0	74	Male	NSCLC		Durable Clinical Benefit		21.6181	PR	11.0667	328
nsclc_mskcc_2018	nsclc_mskcc_2018p34	nsclc_mskcc_2018s34	0	76	Male	NSCLC		Durable Clinical Benefit		22.34	PR	1.16667	37
nsclc_mskcc_2018	nsclc_mskcc_2018p35	nsclc_mskcc_2018s35	0	66	Female	NSCLC		No Durable Benefit		2.3326	PD	2.7	81
nsclc_mskcc_2018	nsclc_mskcc_2018p36	nsclc_mskcc_2018s36	0	62	Female	NSCLC		Durable Clinical Benefit		13.3388	SD	3.26667	99
nsclc_mskcc_2018	nsclc_mskcc_2018p37	nsclc_mskcc_2018s37	0	57	Female	NSCLC		Durable Clinical Benefit		19.0226	PR	6.36667	192
nsclc_mskcc_2018	nsclc_mskcc_2018p38	nsclc_mskcc_2018s38	0	66	Male	NSCLC		Durable Clinical Benefit		7.8193	PR	4.7	140
nsclc_mskcc_2018	nsclc_mskcc_2018p39	nsclc_mskcc_2018s39	0	68	Female	NSCLC		No Durable Benefit		0.03	NE	0.366667	10
nsclc_mskcc_2018	nsclc_mskcc_2018p4	nsclc_mskcc_2018s4	0	64	Male	NSCLC		No Durable Benefit		3.7782	SD	3.73333	113
nsclc_mskcc_2018	nsclc_mskcc_2018p40	nsclc_mskcc_2018s40	0	73	Male	NSCLC		Durable Clinical Benefit		8.115	PR	9.86667	295
nsclc_mskcc_2018	nsclc_mskcc_2018p41	nsclc_mskcc_2018s41	0	53	Male	NSCLC		Durable Clinical Benefit		13.5359	CR	30.0333	901
nsclc_mskcc_2018	nsclc_mskcc_2018p42	nsclc_mskcc_2018s42	0	59	Male	NSCLC		No Durable Benefit		3.9425	SD	0.6	19
nsclc_mskcc_2018	nsclc_mskcc_2018p43	nsclc_mskcc_2018s43	0	58	Female	NSCLC		No Durable Benefit		5.0924	SD	8.76667	266
nsclc_mskcc_2018	nsclc_mskcc_2018p44	nsclc_mskcc_2018s44	0	63	Male	NSCLC		No Durable Benefit		0.3285	NE	4.76667	139
nsclc_mskcc_2018	nsclc_mskcc_2018p45	nsclc_mskcc_2018s45	0	56	Male	NSCLC		No Durable Benefit		2.2341	NE	4.9	146
nsclc_mskcc_2018	nsclc_mskcc_2018p46	nsclc_mskcc_2018s46	0	69	Male	NSCLC		No Durable Benefit		3.3183	SD	11.5667	342
nsclc_mskcc_2018	nsclc_mskcc_2018p47	nsclc_mskcc_2018s47	0	66	Male	NSCLC		No Durable Benefit		2.1027	PD	23.2667	696
nsclc_mskcc_2018	nsclc_mskcc_2018p48	nsclc_mskcc_2018s48	0	51	Male	NSCLC		No Durable Benefit		2.2998	SD	4	118
nsclc_mskcc_2018	nsclc_mskcc_2018p49	nsclc_mskcc_2018s49	0	55	Female	NSCLC		Durable Clinical Benefit		11.6632	SD	3.53333	103
nsclc_mskcc_2018	nsclc_mskcc_2018p5	nsclc_mskcc_2018s5	0	57	Male	NSCLC		Durable Clinical Benefit		7.5565	SD	4.66667	140
nsclc_mskcc_2018	nsclc_mskcc_2018p50	nsclc_mskcc_2018s50	0	63	Male	NSCLC		Durable Clinical Benefit		10.6119	SD	5.73333	175
nsclc_mskcc_2018	nsclc_mskcc_2018p51	nsclc_mskcc_2018s51	0	56	Female	NSCLC		Durable Clinical Benefit		29.9302	PR	46.0667	1381
nsclc_mskcc_2018	nsclc_mskcc_2018p52	nsclc_mskcc_2018s52	0	67	Male	NSCLC		Durable Clinical Benefit		30.3244	PR	5.93333	177
nsclc_mskcc_2018	nsclc_mskcc_2018p53	nsclc_mskcc_2018s53	0	46	Female	NSCLC		No Durable Benefit		1.3799	PD	8.66667	263
nsclc_mskcc_2018	nsclc_mskcc_2018p54	nsclc_mskcc_2018s54	0	42	Female	NSCLC		No Durable Benefit		5.1581	SD	12.6667	378
nsclc_mskcc_2018	nsclc_mskcc_2018p55	nsclc_mskcc_2018s55	0	71	Male	NSCLC		No Durable Benefit		2.1027	PD	6.83333	206
nsclc_mskcc_2018	nsclc_mskcc_2018p56	nsclc_mskcc_2018s56	0	63	Female	NSCLC		Durable Clinical Benefit		6.5051	SD	5.9	172
nsclc_mskcc_2018	nsclc_mskcc_2018p57	nsclc_mskcc_2018s57	0	61	Female	NSCLC		No Durable Benefit		2.037	PD	4.43333	132
nsclc_mskcc_2018	nsclc_mskcc_2018p58	nsclc_mskcc_2018s58	0	56	Female	NSCLC		No Durable Benefit		1.8727	NE	5.06667	151
nsclc_mskcc_2018	nsclc_mskcc_2018p59	nsclc_mskcc_2018s59	0	56	Female	NSCLC		No Durable Benefit		2.3326	PD	1.66667	51
nsclc_mskcc_2018	nsclc_mskcc_2018p6	nsclc_mskcc_2018s6	0	67	Female	NSCLC		No Durable Benefit		3.7125	SD	1.86667	56
nsclc_mskcc_2018	nsclc_mskcc_2018p60	nsclc_mskcc_2018s60	0	73	Female	NSCLC		Durable Clinical Benefit		24.3121	PR	49.1	1469
nsclc_mskcc_2018	nsclc_mskcc_2018p61	nsclc_mskcc_2018s61	0	72	Male	NSCLC		No Durable Benefit		1.7084	NE	18.6333	560
nsclc_mskcc_2018	nsclc_mskcc_2018p62	nsclc_mskcc_2018s62	0	87	Male	NSCLC		Durable Clinical Benefit		22.9979	PR	49.9	1495
nsclc_mskcc_2018	nsclc_mskcc_2018p63	nsclc_mskcc_2018s63	0	75	Male	NSCLC		Durable Clinical Benefit		21.8809	PR	0.566667	19
nsclc_mskcc_2018	nsclc_mskcc_2018p64	nsclc_mskcc_2018s64	0	74	Female	NSCLC		Durable Clinical Benefit		20.0411	PR	0.866667	27
nsclc_mskcc_2018	nsclc_mskcc_2018p65	nsclc_mskcc_2018s65	0	69	Female	NSCLC		No Durable Benefit		4.7639	SD	1.66667	51
nsclc_mskcc_2018	nsclc_mskcc_2018p66	nsclc_mskcc_2018s66	0	76	Male	NSCLC		No Durable Benefit		0.0329	NE	7.33333	219
nsclc_mskcc_2018	nsclc_mskcc_2018p67	nsclc_mskcc_2018s67	0	71	Female	NSCLC		No Durable Benefit		2.5298	PD	1.6	46
nsclc_mskcc_2018	nsclc_mskcc_2018p68	nsclc_mskcc_2018s68	0	61	Male	NSCLC		Durable Clinical Benefit		7.9507	SD	16.8333	507
nsclc_mskcc_2018	nsclc_mskcc_2018p69	nsclc_mskcc_2018s69	0	67	Female	NSCLC		No Durable Benefit		2.6283	PD	2.03333	62
nsclc_mskcc_2018	nsclc_mskcc_2018p7	nsclc_mskcc_2018s7	0	56	Male	NSCLC		Durable Clinical Benefit		38.6037	PR	8	240
nsclc_mskcc_2018	nsclc_mskcc_2018p70	nsclc_mskcc_2018s70	0	83	Male	NSCLC		No Durable Benefit		1.2813	NE	9.83333	298
nsclc_mskcc_2018	nsclc_mskcc_2018p71	nsclc_mskcc_2018s71	0	71	Female	NSCLC		No Durable Benefit		3.5154	SD	0.866667	26
nsclc_mskcc_2018	nsclc_mskcc_2018p72	nsclc_mskcc_2018s72	0	47	Male	NSCLC		No Durable Benefit		2.2998	PD	0.8	24
nsclc_mskcc_2018	nsclc_mskcc_2018p73	nsclc_mskcc_2018s73	0	57	Female	NSCLC		Durable Clinical Benefit		16.46	PR	39.6	1186
nsclc_mskcc_2018	nsclc_mskcc_2018p74	nsclc_mskcc_2018s74	0	42	Male	NSCLC		Durable Clinical Benefit		7.9836	SD	23.2667	696
nsclc_mskcc_2018	nsclc_mskcc_2018p75	nsclc_mskcc_2018s75	0	51	Female	NSCLC		Durable Clinical Benefit		14.883	CR	12.9667	384
nsclc_mskcc_2018	nsclc_mskcc_2018p8	nsclc_mskcc_2018s8	0	58	Male	NSCLC		No Durable Benefit		2.9897	SD	5.7	171
nsclc_mskcc_2018	nsclc_mskcc_2018p9	nsclc_mskcc_2018s9	0	68	Female	NSCLC		Durable Clinical Benefit		7.7536	SD	2.9	85
skcm_dfci_2015	Pat02	Pat02	0	42	Female	Melanoma	ipilimumab		54.4		SD	7.56667	228
skcm_dfci_2015	Pat03	Pat03	0	61	Female	Melanoma	ipilimumab		3.33333		PD	12.3	367
skcm_dfci_2015	Pat04	Pat04	0	71	Male	Melanoma	ipilimumab		32.9		PR	10.9333	329
skcm_dfci_2015	Pat06	Pat06	0	33	Male	Melanoma	ipilimumab		5.36667		PD	5.7	170
skcm_dfci_2015	Pat07	Pat07	0	36	Male	Melanoma	ipilimumab		35		SD	4.93333	146
skcm_dfci_2015	Pat08	Pat08	0	73	Male	Melanoma	ipilimumab		4.66667		PD	8.5	251
skcm_dfci_2015	Pat100	Pat100	0	70	Male	Melanoma	ipilimumab		12		PD	16.8667	503
skcm_dfci_2015	Pat101	Pat101	0	75	Male	Melanoma	ipilimumab		9.6		PD	1.66667	50
skcm_dfci_2015	Pat103	Pat103	1	70	Male	Melanoma	ipilimumab		34.9333		PR	20.5333	620
skcm_dfci_2015	Pat104	Pat104	0	45	Female	Melanoma	ipilimumab		7.9		SD	1.13333	34
skcm_dfci_2015	Pat105	Pat105	0	41	Male	Melanoma	ipilimumab		34.9		PR	4.06667	123
skcm_dfci_2015	Pat106	Pat106	0	43	Female	Melanoma	ipilimumab		8.33333		PD	0.966667	29
skcm_dfci_2015	Pat109	Pat109	0	69	Male	Melanoma	ipilimumab		2.76667		PD	9.2	277
skcm_dfci_2015	Pat11	Pat11	1	67	Male	Melanoma	ipilimumab		26.3333		PD	64.5333	1932
skcm_dfci_2015	Pat110	Pat110	0	76	Male	Melanoma	ipilimumab		10.6667		PD	205.933	6167
skcm_dfci_2015	Pat113	Pat113	0	68	Male	Melanoma	ipilimumab		10.0333		PR	10.5	313
skcm_dfci_2015	Pat115	Pat115	0	45	Male	Melanoma	ipilimumab		4.83333		PD	2.4	72
skcm_dfci_2015	Pat117	Pat117	0	73	Male	Melanoma	ipilimumab		30.4667		PR	22.5667	676
skcm_dfci_2015	Pat118	Pat118	1	43	Female	Melanoma	ipilimumab		10.4333		PD	3.66667	109
skcm_dfci_2015	Pat119	Pat119	0	61	Male	Melanoma	ipilimumab		26.9333		PD	9.6	287
skcm_dfci_2015	Pat121	Pat121	0	46	Male	Melanoma	ipilimumab		4.06667		PD	2.1	60
skcm_dfci_2015	Pat123	Pat123	0	50	Female	Melanoma	ipilimumab		28.4333		SD	15.7	470
skcm_dfci_2015	Pat124	Pat124	0	78	Male	Melanoma	ipilimumab		4.86667		PD	14.0667	423
skcm_dfci_2015	Pat126	Pat126	0	77	Male	Melanoma	ipilimumab		21.3667		PR	12.8667	386
skcm_dfci_2015	Pat127	Pat127	0	25	Female	Melanoma	ipilimumab		11.0667		PD	3.6	107
skcm_dfci_2015	Pat128	Pat128	0	29	Male	Melanoma	ipilimumab		3.76667		PD	2.5	75
skcm_dfci_2015	Pat129	Pat129	0	18	Male	Melanoma	ipilimumab		17.9667		PD	3.53333	106
skcm_dfci_2015	Pat13	Pat13	0	78	Male	Melanoma	ipilimumab		24.4		PD	3.56667	107
skcm_dfci_2015	Pat130	Pat130	0	76	Male	Melanoma	ipilimumab		1.5		PD	6.5	193
skcm_dfci_2015	Pat131	Pat131	0	32	Male	Melanoma	ipilimumab		8.56667		SD	3.33333	100
skcm_dfci_2015	Pat132	Pat132	0	81	Male	Melanoma	ipilimumab		22.5333		PR	61.4333	1837
skcm_dfci_2015	Pat133	Pat133	0	76	Male	Melanoma	ipilimumab		18.0667		PD	7.46667	223
skcm_dfci_2015	Pat135	Pat135	1	29	Female	Melanoma	ipilimumab		2.7		PD	7.8	234
skcm_dfci_2015	Pat138	Pat138	1	39	Female	Melanoma	ipilimumab		49.2667		SD	167.6	5013
skcm_dfci_2015	Pat139	Pat139	0	58	Male	Melanoma	ipilimumab		3.3		PD	46.5	1390
skcm_dfci_2015	Pat14	Pat14	0	48	Female	Melanoma	ipilimumab		5.43333		PD	1.43333	44
skcm_dfci_2015	Pat140	Pat140	0	62	Male	Melanoma	ipilimumab		16.4		PD	10.5667	316
skcm_dfci_2015	Pat143	Pat143	0	71	Male	Melanoma	ipilimumab		5.1		PD	28.9667	864
skcm_dfci_2015	Pat147	Pat147	0	63	Male	Melanoma	ipilimumab		7.46667		PD	17.8667	531
skcm_dfci_2015	Pat148	Pat148	0	35	Female	Melanoma	ipilimumab		2.8		PD	7.43333	220
skcm_dfci_2015	Pat15	Pat15	0	32	Male	Melanoma	ipilimumab		1.66667		PD	7.96667	237
skcm_dfci_2015	Pat151	Pat151	1	68	Male	Melanoma	ipilimumab		6.8		PD	57.3	1717
skcm_dfci_2015	Pat157	Pat157	0	69	Female	Melanoma	ipilimumab		2.86667		X	4.3	129
skcm_dfci_2015	Pat159	Pat159	0	51	Male	Melanoma	ipilimumab		28.0667		PD	15.4333	460
skcm_dfci_2015	Pat16	Pat16	0	68	Female	Melanoma	ipilimumab		27.0333		PD	61.6	1846
skcm_dfci_2015	Pat160	Pat160	0	79	Male	Melanoma	ipilimumab		5.06667		PD	1.7	51
skcm_dfci_2015	Pat162	Pat162	0	55	Female	Melanoma	ipilimumab		7.03333		PD	1.73333	52
skcm_dfci_2015	Pat163	Pat163	0	54	Male	Melanoma	ipilimumab		24.9667		PD	3.13333	93
skcm_dfci_2015	Pat165	Pat165	0	50	Female	Melanoma	ipilimumab		3.83333		PD	2.3	69
skcm_dfci_2015	Pat166	Pat166	0	31	Male	Melanoma	ipilimumab		2.56667		X	1.83333	55
skcm_dfci_2015	Pat167	Pat167	0	50	Male	Melanoma	ipilimumab		13.6		PD	1.1	33
skcm_dfci_2015	Pat168	Pat168	0	68	Male	Melanoma	ipilimumab		2.23333		X	8.1	240
skcm_dfci_2015	Pat17	Pat17	0	44	Male	Melanoma	ipilimumab		6.83333		PD	7.16667	215
skcm_dfci_2015	Pat170	Pat170	0	48	Male	Melanoma	ipilimumab		3.6		PD	7.6	229
skcm_dfci_2015	Pat171	Pat171	0	66	Male	Melanoma	ipilimumab		15.5333		PD	3.23333	96
skcm_dfci_2015	Pat174	Pat174	0	57	Female	Melanoma	ipilimumab		22.9333		PR	21.8333	656
skcm_dfci_2015	Pat175	Pat175	0	67	Female	Melanoma	ipilimumab		3		X	2.9	86
skcm_dfci_2015	Pat18	Pat18	0	55	Female	Melanoma	ipilimumab		26.6		PD	1.06667	32
skcm_dfci_2015	Pat19	Pat19	0	59	Male	Melanoma	ipilimumab		5.83333		PD	15.2333	458
skcm_dfci_2015	Pat21	Pat21	0	81	Male	Melanoma	ipilimumab		22.5333		SD	44.9333	1349
skcm_dfci_2015	Pat24	Pat24	0	74	Female	Melanoma	ipilimumab		32.3667		PR	1.1	33
skcm_dfci_2015	Pat25	Pat25	0	69	Male	Melanoma	ipilimumab		10.8333		PD	1.63333	49
skcm_dfci_2015	Pat27	Pat27	0	61	Male	Melanoma	ipilimumab		45.9667		PD	1	30
skcm_dfci_2015	Pat28	Pat28	0	77	Male	Melanoma	ipilimumab		39.4667		PD	24.6667	736
skcm_dfci_2015	Pat29	Pat29	0	82	Male	Melanoma	ipilimumab		44.2		X	1.16667	35
skcm_dfci_2015	Pat32	Pat32	0	72	Male	Melanoma	ipilimumab		4.9		PD	23.3667	699
skcm_dfci_2015	Pat33	Pat33	0	65	Male	Melanoma	ipilimumab		7.03333		PD	0.433333	13
skcm_dfci_2015	Pat36	Pat36	0	52	Female	Melanoma	ipilimumab		1.8		PD	0.366667	11
skcm_dfci_2015	Pat37	Pat37	0	47	Female	Melanoma	ipilimumab		2.33333		PD	3.4	101
skcm_dfci_2015	Pat38	Pat38	1	45	Male	Melanoma	ipilimumab		51.3		PR	78.4667	2349
skcm_dfci_2015	Pat39	Pat39	0	67	Male	Melanoma	ipilimumab		49.5667		CR	2.43333	73
skcm_dfci_2015	Pat40	Pat40	0	74	Male	Melanoma	ipilimumab		1.13333		PD	3.5	105
skcm_dfci_2015	Pat41	Pat41	0	64	Male	Melanoma	ipilimumab		4.26667		PD	11.3	338
skcm_dfci_2015	Pat43	Pat43	0	75	Female	Melanoma	ipilimumab		1.23333		PD	5.46667	163
skcm_dfci_2015	Pat44	Pat44	0	57	Female	Melanoma	ipilimumab		9.03333		PD	1.03333	31
skcm_dfci_2015	Pat45	Pat45	0	68	Male	Melanoma	ipilimumab		2.96667		PD	30.2333	909
skcm_dfci_2015	Pat46	Pat46	0	36	Female	Melanoma	ipilimumab		5.33333		PD	7.83333	233
skcm_dfci_2015	Pat47	Pat47	0	78	Male	Melanoma	ipilimumab		36.8667		CR	4.5	135
skcm_dfci_2015	Pat49	Pat49	0	36	Male	Melanoma	ipilimumab		34.4667		SD	21.8333	650
skcm_dfci_2015	Pat50	Pat50	0	77	Male	Melanoma	ipilimumab		2.16667		PD	14.5	433
skcm_dfci_2015	Pat54	Pat54	0	73	Male	Melanoma	ipilimumab		6.93333		PD	28	840
skcm_dfci_2015	Pat55	Pat55	0	71	Female	Melanoma	ipilimumab		6.43333		PD	15.8	472
skcm_dfci_2015	Pat56	Pat56	0	68	Male	Melanoma	ipilimumab		7.83333		PD	1.43333	43
skcm_dfci_2015	Pat57	Pat57	0	69	Male	Melanoma	ipilimumab		8.33333		PD	1.83333	55
skcm_dfci_2015	Pat58	Pat58	0	59	Female	Melanoma	ipilimumab		21.7333		PD	63.2667	1891
skcm_dfci_2015	Pat59	Pat59	0	36	Male	Melanoma	ipilimumab		7.46667		PD	8.8	265
skcm_dfci_2015	Pat60	Pat60	0	86	Male	Melanoma	ipilimumab		9.06667		PD	24.2333	727
skcm_dfci_2015	Pat62	Pat62	0	76	Male	Melanoma	ipilimumab		20.0667		PD	45.1	1351
skcm_dfci_2015	Pat63	Pat63	0	65	Male	Melanoma	ipilimumab		34.6333		CR	6.93333	208
skcm_dfci_2015	Pat64	Pat64	0	83	Male	Melanoma	ipilimumab		3.53333		PD	21.4667	644
skcm_dfci_2015	Pat66	Pat66	0	44	Female	Melanoma	ipilimumab		21.7667		SD	10.7333	322
skcm_dfci_2015	Pat67	Pat67	0	39	Male	Melanoma	ipilimumab		2.63333		PD	0.866667	26
skcm_dfci_2015	Pat70	Pat70	0	38	Male	Melanoma	ipilimumab		17.7333		PD	2.53333	76
skcm_dfci_2015	Pat71	Pat71	0	63	Male	Melanoma	ipilimumab		4.56667		PD	23.5333	702
skcm_dfci_2015	Pat73	Pat73	0	71	Male	Melanoma	ipilimumab		14.7333		PR	7.86667	235
skcm_dfci_2015	Pat74	Pat74	0	73	Male	Melanoma	ipilimumab		6.43333		PD	16.6333	498
skcm_dfci_2015	Pat76	Pat76	0	74	Male	Melanoma	ipilimumab		4.63333		PD	6.4	192
skcm_dfci_2015	Pat77	Pat77	0	21	Male	Melanoma	ipilimumab		34.3		PR	12.1	364
skcm_dfci_2015	Pat78	Pat78	0	71	Female	Melanoma	ipilimumab		1.26667		PD	5.1	153
skcm_dfci_2015	Pat79	Pat79	0	69	Male	Melanoma	ipilimumab		26.7		PR	10.5	314
skcm_dfci_2015	Pat80	Pat80	0	48	Male	Melanoma	ipilimumab		24.1333		SD	6.3	186
skcm_dfci_2015	Pat81	Pat81	0	54	Female	Melanoma	ipilimumab		20.9333		PD	3.66667	110
skcm_dfci_2015	Pat82	Pat82	0	54	Female	Melanoma	ipilimumab		3.46667		PD	13.2333	398
skcm_dfci_2015	Pat83	Pat83	0	22	Male	Melanoma	ipilimumab		34.2333		PD	1.23333	37
skcm_dfci_2015	Pat85	Pat85	0	83	Male	Melanoma	ipilimumab		15.2667		PD	13.4333	403
skcm_dfci_2015	Pat86	Pat86	0	55	Male	Melanoma	ipilimumab		9.76667		SD	2	60
skcm_dfci_2015	Pat88	Pat88	1	60	Female	Melanoma	ipilimumab		32.9667		SD	51.9333	1558
skcm_dfci_2015	Pat90	Pat90	0	59	Male	Melanoma	ipilimumab		33.5		PR	6.73333	201
skcm_dfci_2015	Pat92	Pat92	0	49	Male	Melanoma	ipilimumab		4.1		PD	1.26667	38
skcm_dfci_2015	Pat98	Pat98	0	57	Female	Melanoma	ipilimumab		4.66667		PD	1.1	33
skcm_mskcc_2014	CR0095	CR0095	0	74	Male	Melanoma	Ipilimumab	response	67.8904		PR	9.46667	272
skcm_mskcc_2014	CR04885	CR04885	0	49	Female	Melanoma	Tremelimumab	nonresponse	25.6		PR	72.4333	2063
skcm_mskcc_2014	CR06670	CR06670	0	79	Female	Melanoma	Tremelimumab	response	44.4		PR	20.3667	580
skcm_mskcc_2014	CR1509	CR1509	0	54	Female	Melanoma	Ipilimumab	nonresponse	53.852		PR	17.7333	526
skcm_mskcc_2014	CR22640	CR22640	0	71	Male	Melanoma	Ipilimumab	response	51.2		PR	11.5333	330
skcm_mskcc_2014	CR3665	CR3665	0	70	Male	Melanoma	Ipilimumab	nonresponse	31.8575		PR	4.8	138
skcm_mskcc_2014	CR4880	CR4880	0	63	Male	Melanoma	Ipilimumab	nonresponse	64.3068		PR	83.8	2416
skcm_mskcc_2014	CR6126	CR6126	0	66	Female	Melanoma	Ipilimumab	nonresponse	22.8		PR	18.9667	548
skcm_mskcc_2014	CR6161	CR6161	0	81	Male	Melanoma	Ipilimumab	response	31.3		PR	32.1333	904
skcm_mskcc_2014	CR7623	CR7623	0	62	Male	Melanoma	Ipilimumab	nonresponse	64.8		PD	16.5333	487
skcm_mskcc_2014	CR9306	CR9306	0	65	Male	Melanoma	Ipilimumab	response	63.5178		PR	47.5333	1351
skcm_mskcc_2014	CR9699	CR9699	0	70	Male	Melanoma	Ipilimumab	nonresponse	52.8		PR	41.7667	1197
skcm_mskcc_2014	CRNR0244	CRNR0244	0	49	Male	Melanoma	Ipilimumab	nonresponse	25.2		PD	18.6667	530
skcm_mskcc_2014	CRNR2472	CRNR2472	0	71	Male	Melanoma	Ipilimumab	NA	20.4		PD	21.3667	617
skcm_mskcc_2014	CRNR4941	CRNR4941	0	40	Female	Melanoma	Ipilimumab	nonresponse	86.4		PD	4	116
skcm_mskcc_2014	LSD0167	LSD0167	0	33	Male	Melanoma	Ipilimumab	response	32.4		PR	13.3667	387
skcm_mskcc_2014	LSD2057	LSD2057	0	36	Female	Melanoma	Ipilimumab	nonresponse	40.1		PR	5.76667	170
skcm_mskcc_2014	LSD3484	LSD3484	0	74	Male	Melanoma	Ipilimumab	response	34.8		PR	18.0333	515
skcm_mskcc_2014	LSD4691	LSD4691	0	62	Male	Melanoma	Ipilimumab	nonresponse	87.6		PR	13.4333	385
skcm_mskcc_2014	LSD4744	LSD4744	0	52	Male	Melanoma	Ipilimumab	NA	25.2		PR	37.8667	1090
skcm_mskcc_2014	LSD6819	LSD6819	0	55	Male	Melanoma	Ipilimumab	nonresponse	40.8		PR	7.73333	213
skcm_mskcc_2014	LSDNR1120	LSDNR1120	0	68	Male	Melanoma	Ipilimumab	response	55.2		PD	18.5333	522
skcm_mskcc_2014	LSDNR1650	LSDNR1650	0	71	Female	Melanoma	Ipilimumab	nonresponse	32.4		PD	0.933333	25
skcm_mskcc_2014	LSDNR3086	LSDNR3086	0	43	Male	Melanoma	Ipilimumab	response	31.2		PD	1.96667	54
skcm_mskcc_2014	LSDNR9298	LSDNR9298	0	82	Female	Melanoma	Ipilimumab	nonresponse	50		PD	43.8667	1237
skcm_mskcc_2014	NR1867	NR1867	0	68	Male	Melanoma	Ipilimumab	nonresponse	18.5096		PD	2.7	79
skcm_mskcc_2014	NR2137	NR2137	0	18	Male	Melanoma	Ipilimumab	nonresponse	9.8		PD	22	624
skcm_mskcc_2014	NR3156	NR3156	0	68	Female	Melanoma	Ipilimumab	NA	12.6247		PD	0.2	6
skcm_mskcc_2014	NR3549	NR3549	0	50	Male	Melanoma	Ipilimumab	nonresponse	6.18082		PD	12.1333	355
skcm_mskcc_2014	NR4018	NR4018	0	55	Male	Melanoma	Ipilimumab	nonresponse	3.3		PD	4.96667	144
skcm_mskcc_2014	NR4045	NR4045	0	42	Male	Melanoma	Ipilimumab	response	20.4		PD	15.5667	438
skcm_mskcc_2014	NR4083	NR4083	0	54	Male	Melanoma	Ipilimumab	nonresponse	2.7		PD	15.3	438
skcm_mskcc_2014	NR4631	NR4631	0	59	Male	Melanoma	Ipilimumab	nonresponse	6		PD	39.9667	1142
skcm_mskcc_2014	NR4810	NR4810	0	48	Female	Melanoma	Ipilimumab	response	4.8		PD	11.9333	346
skcm_mskcc_2014	NR4949	NR4949	1	79	Female	Melanoma	Ipilimumab	nonresponse	8.35069		PD	17.1667	498
skcm_mskcc_2014	NR5784	NR5784	0	58	Female	Melanoma	Ipilimumab	nonresponse	5.49041		PD	1.43333	35
skcm_mskcc_2014	NR6689	NR6689	0	46	Female	Melanoma	Ipilimumab	nonresponse	15		PD	0.2	6
skcm_mskcc_2014	NR6721	NR6721	0	64	Male	Melanoma	Ipilimumab	nonresponse	9.6		PD	4.36667	128
skcm_mskcc_2014	NR6842	NR6842	0	64	Male	Melanoma	Ipilimumab	nonresponse	9.8		PD	0.166667	3
skcm_mskcc_2014	NR8727	NR8727	0	69	Male	Melanoma	Ipilimumab	nonresponse	5.19452		PD	0.0333333	1
skcm_mskcc_2014	NR8815	NR8815	0	67	Female	Melanoma	Ipilimumab	nonresponse	14.9		PD	58.1	1659
skcm_mskcc_2014	NR9341	NR9341	0	77	Male	Melanoma	Ipilimumab	nonresponse	12.1315		PD	10.5	310
skcm_mskcc_2014	NR9445	NR9445	0	50	Male	Melanoma	Ipilimumab++vemurafenib	nonresponse	2.5		PD	9.2	261
skcm_mskcc_2014	NR9449	NR9449	0	64	Female	Melanoma	Ipilimumab	NA	7.2		PD	9.8	284
skcm_mskcc_2014	NR9521	NR9521	0	74	Male	Melanoma	Ipilimumab	NA	32.4		PD	35.6667	1035
skcm_mskcc_2014	NR9705	NR9705	0	63	Female	Melanoma	Ipilimumab	nonresponse	14.4		PD	1.5	36
skcm_mskcc_2014	NR9765	NR9765	0	38	Female	Melanoma	Ipilimumab	nonresponse	25		PD	4.7	130
skcm_mskcc_2014	PR03803	PR03803	0	90	Male	Melanoma	Tremelimumab	NA	94.6		PD	9.5	263
skcm_mskcc_2014	PR12117	PR12117	0	66	Male	Melanoma	Tremelimumab	nonresponse	18.7		PR	36.7333	1053
skcm_mskcc_2014	PR4035	PR4035	1	78	Male	Melanoma	Ipilimumab	nonresponse	50.2		PR	18.3333	518
skcm_mskcc_2014	PR4046	PR4046	0	44	Male	Melanoma	Ipilimumab	nonresponse	25.3		PR	4.8	134
skcm_mskcc_2014	PR4077	PR4077	0	75	Male	Melanoma	Ipilimumab	nonresponse	72.7		PR	59.7667	1703
skcm_mskcc_2014	PR4091	PR4091	0	65	Female	Melanoma	Ipilimumab	nonresponse	72.4		PR	9.66667	269
skcm_mskcc_2014	PR4092	PR4092	0	57	Female	Melanoma	Ipilimumab	nonresponse	72.8		PR	112	3214
skcm_mskcc_2014	SD0346	SD0346	0	43	Female	Melanoma	Ipilimumab+dacarbazine	nonresponse	34.7507		PR	17.7	508
skcm_mskcc_2014	SD1494	SD1494	0	70	Male	Melanoma	Ipilimumab	response	23.7041		PR	30.6	891
skcm_mskcc_2014	SD2051	SD2051	0	61	Female	Melanoma	Ipilimumab++vemurafenib	nonresponse	10.1589		PD	1.46667	35
skcm_mskcc_2014	SD2056	SD2056	1	39	Female	Melanoma	Ipilimumab	NA	47.2438		PR	4.66667	133
skcm_mskcc_2014	SD5038	SD5038	0	55	Male	Melanoma	Ipilimumab	nonresponse	13.9726		PD	8.43333	248
skcm_mskcc_2014	SD5118	SD5118	0	55	Female	Melanoma	Ipilimumab	response	32.8438		PD	2.36667	71
skcm_mskcc_2014	SD5934	SD5934	0	52	Male	Melanoma	Ipilimumab	response	19.7918		PD	5.26667	151
skcm_mskcc_2014	SD6336	SD6336	1	53	Male	Melanoma	Ipilimumab	nonresponse	83.3753		PR	11.1	327
skcm_mskcc_2014	SD6494	SD6494	0	63	Female	Melanoma	Ipilimumab	NA	8.71233		PD	19.7667	574
skcm_mskcc_2014	SD7357	SD7357	0	50	Female	Melanoma	Ipilimumab	NA	24.4931		PD	37.9667	1105

## Sheet: validation cohort
Study ID	Patient ID	Sample ID	Age	Sex	Drug Type	Cancer Type	OS	OS Status	PBRM1	TMB	Mutation Count
tmb_mskcc_2018	P-0009263	P-0026892-T01-IM6	89	Male	PD-(L)1	BLCA	3	0	0	6.05289	7		Cancer
tmb_mskcc_2018	P-0010254	P-0021528-T01-IM6	86	Male	PD-(L)1	BLCA	11	0	0	13.8352	17
tmb_mskcc_2018	P-0017044	P-0004387-T01-IM5	85	Male	PD-(L)1	BLCA	6	1	0	1.95744	3
tmb_mskcc_2018	P-0004050	P-0009898-T01-IM5	85	Male	PD-(L)1	BLCA	1	1	0	7.82976	9
tmb_mskcc_2018	P-0006535	P-0002568-T01-IM3	84	Male	PD-(L)1	BLCA	39	0	0	2.21831	2
tmb_mskcc_2018	P-0007656	P-0021644-T01-IM6	84	Male	PD-(L)1	BLCA	9	0	0	0	NA
tmb_mskcc_2018	P-0002311	P-0023450-T01-IM6	83	Male	PD-(L)1	BLCA	2	0	0	16.4293	20
tmb_mskcc_2018	P-0003524	P-0015923-T01-IM6	82	Male	PD-(L)1	BLCA	38	0	0	31.1291	35
tmb_mskcc_2018	P-0005947	P-0025079-T01-IM6	82	Male	PD-(L)1	BLCA	6	0	0	2.59409	4
tmb_mskcc_2018	P-0007421	P-0000544-T01-IM3	81	Male	PD-(L)1	BLCA	5	1	0	0	NA
tmb_mskcc_2018	P-0011245	P-0012840-T01-IM5	81	Male	PD-(L)1	BLCA	15	1	0	5.87232	7
tmb_mskcc_2018	P-0011523	P-0015137-T01-IM6	81	Male	PD-(L)1	BLCA	17	1	0	12.9705	16
tmb_mskcc_2018	P-0025174	P-0021004-T01-IM6	81	Male	PD-(L)1	BLCA	5	0	0	5.18819	6
tmb_mskcc_2018	P-0014909	P-0006800-T01-IM5	80	Male	PD-(L)1	BLCA	7	1	0	7.82976	9
tmb_mskcc_2018	P-0005266	P-0012706-T01-IM5	80	Male	PD-(L)1	BLCA	22	0	0	1.95744	2
tmb_mskcc_2018	P-0009743	P-0014470-T01-IM6	80	Male	PD-(L)1	BLCA	16	0	0	20.7528	24
tmb_mskcc_2018	P-0016316	P-0015920-T01-IM6	80	Male	PD-(L)1	BLCA	15	0	0	41.5055	47
tmb_mskcc_2018	P-0016855	P-0017472-T01-IM6	80	Male	PD-(L)1	BLCA	6	0	0	20.7528	25
tmb_mskcc_2018	P-0005627	P-0026160-T01-IM6	80	Male	PD-(L)1	BLCA	1	0	0	1.7294	3
tmb_mskcc_2018	P-0002404	P-0016915-T01-IM6	79	Male	PD-(L)1	BLCA	7	0	0	8.64698	11
tmb_mskcc_2018	P-0009005	P-0017313-T01-IM6	79	Male	PD-(L)1	BLCA	19	1	0	3.45879	4
tmb_mskcc_2018	P-0010079	P-0018541-T01-IM6	79	Male	PD-(L)1	BLCA	3	0	0	7.78228	10
tmb_mskcc_2018	P-0005150	P-0000872-T01-IM3	78	Male	PD-(L)1	BLCA	10	1	0	0	NA
tmb_mskcc_2018	P-0006281	P-0001578-T01-IM3	78	Male	PD-(L)1	BLCA	3	1	0	11.0916	11
tmb_mskcc_2018	P-0008290	P-0002576-T02-IM5	78	Male	PD-(L)1	BLCA	22	1	0	2.93616	3
tmb_mskcc_2018	P-0015649	P-0008168-T01-IM5	78	Male	PD-(L)1	BLCA	4	0	0	6.85104	7
tmb_mskcc_2018	P-0005650	P-0003841-T01-IM5	77	Male	PD-(L)1	BLCA	0	0	0	11.7446	13
tmb_mskcc_2018	P-0012037	P-0009846-T01-IM5	77	Male	PD-(L)1	BLCA	1	1	0	11.7446	13
tmb_mskcc_2018	P-0012183	P-0012037-T01-IM5	77	Male	PD-(L)1	BLCA	3	1	0	4.8936	6
tmb_mskcc_2018	P-0000872	P-0012183-T01-IM5	77	Male	PD-(L)1	BLCA	16	0	0	7.82976	9
tmb_mskcc_2018	P-0025313	P-0006097-T01-IM5	76	Male	PD-(L)1	BLCA	10	0	0	6.85104	8
tmb_mskcc_2018	P-0002568	P-0011439-T01-IM5	76	Male	PD-(L)1	BLCA	3	1	0	21.5318	23
tmb_mskcc_2018	P-0004387	P-0015716-T01-IM6	76	Male	PD-(L)1	BLCA	15	0	0	6.05289	7
tmb_mskcc_2018	P-0009898	P-0017658-T01-IM5	76	Male	PD-(L)1	BLCA	3	0	0	9.7872	11
tmb_mskcc_2018	P-0026892	P-0023138-T01-IM6	76	Male	PD-(L)1	BLCA	8	1	0	10.3764	13
tmb_mskcc_2018	P-0002042	P-0027346-T01-IM6	76	Male	PD-(L)1	BLCA	3	0	0	6.05289	7
tmb_mskcc_2018	P-0007410	P-0003955-T01-IM3	75	Male	PD-(L)1	BLCA	15	1	0	6.65493	6
tmb_mskcc_2018	P-0011195	P-0005150-T01-IM5	75	Male	PD-(L)1	BLCA	1	0	0	0.97872	1
tmb_mskcc_2018	P-0012281	P-0008290-T01-IM5	75	Male	PD-(L)1	BLCA	23	0	0	6.85104	6
tmb_mskcc_2018	P-0018580	P-0019417-T01-IM6	75	Male	PD-(L)1	BLCA	14	1	0	15.5646	20
tmb_mskcc_2018	P-0000699	P-0020592-T01-IM6	75	Male	PD-(L)1	BLCA	9	0	0	6.05289	8
tmb_mskcc_2018	P-0007090	P-0002668-T01-IM3	74	Male	PD-(L)1	BLCA	41	0	0	9.9824	10
tmb_mskcc_2018	P-0011357	P-0021622-T01-IM6	74	Male	PD-(L)1	BLCA	8	0	0	7.78228	7
tmb_mskcc_2018	P-0013354	P-0024827-T01-IM6	74	Male	PD-(L)1	BLCA	1	0	0	6.91758	9
tmb_mskcc_2018	P-0005823	P-0016546-T01-IM6	73	Male	PD-(L)1	BLCA	11	1	0	21.6175	27
tmb_mskcc_2018	P-0014182	P-0020065-T01-IM6	73	Male	PD-(L)1	BLCA	10	0	0	16.4293	20
tmb_mskcc_2018	P-0017766	P-0020542-T01-IM6	73	Male	PD-(L)1	BLCA	12	0	0	4.32349	7
tmb_mskcc_2018	P-0020252	P-0021503-T01-IM6	73	Male	PD-(L)1	BLCA	7	1	0	20.7528	25
tmb_mskcc_2018	P-0015331	P-0000746-T01-IM3	72	Male	PD-(L)1	BLCA	6	1	0	14.419	14
tmb_mskcc_2018	P-0019272	P-0002404-T01-IM3	72	Male	PD-(L)1	BLCA	1	1	0	3.32747	3
tmb_mskcc_2018	P-0003559	P-0009005-T01-IM5	72	Male	PD-(L)1	BLCA	4	1	0	10.7659	12
tmb_mskcc_2018	P-0020226	P-0010079-T01-IM5	72	Male	PD-(L)1	BLCA	15	0	0	2.93616	3
tmb_mskcc_2018	P-0025224	P-0012870-T03-IM6	72	Male	PD-(L)1	BLCA	11	1	0	8.64698	11
tmb_mskcc_2018	P-0004552	P-0013304-T01-IM5	72	Male	PD-(L)1	BLCA	5	1	0	0.97872	1
tmb_mskcc_2018	P-0018800	P-0015067-T01-IM6	72	Male	PD-(L)1	BLCA	14	0	0	7.78228	10
tmb_mskcc_2018	P-0001543	P-0017599-T01-IM5	72	Male	PD-(L)1	BLCA	7	1	0	5.87232	6
tmb_mskcc_2018	P-0024270	P-0018028-T01-IM6	72	Male	PD-(L)1	BLCA	3	1	0	7.78228	10
tmb_mskcc_2018	P-0018782	P-0008532-T01-IM5	71	Male	PD-(L)1	BLCA	9	1	0	2.93616	4
tmb_mskcc_2018	P-0019413	P-0015966-T01-IM6	71	Male	PD-(L)1	BLCA	15	0	0	22.4822	27
tmb_mskcc_2018	P-0022995	P-0016925-T01-IM6	71	Male	PD-(L)1	BLCA	4	1	0	23.3468	28
tmb_mskcc_2018	P-0023603	P-0017241-T01-IM6	71	Male	PD-(L)1	BLCA	4	1	0	4.32349	6
tmb_mskcc_2018	P-0001855	P-0025827-T01-IM6	71	Male	PD-(L)1	BLCA	4	0	0	7.78228	10
tmb_mskcc_2018	P-0004043	P-0002292-T01-IM3	70	Male	PD-(L)1	BLCA	15	1	0	13.3099	13
tmb_mskcc_2018	P-0000062	P-0015615-T01-IM6	70	Male	PD-(L)1	BLCA	21	0	0	2.59409	3
tmb_mskcc_2018	P-0023963	P-0017712-T01-IM6	70	Male	PD-(L)1	BLCA	2	1	0	7.78228	10
tmb_mskcc_2018	P-0009918	P-0024263-T01-IM6	70	Male	PD-(L)1	BLCA	3	0	0	6.05289	8
tmb_mskcc_2018	P-0013259	P-0003000-T01-IM3	69	Male	PD-(L)1	BLCA	3	1	0	5.54578	6
tmb_mskcc_2018	P-0002181	P-0005627-T02-IM5	69	Male	PD-(L)1	BLCA	28	0	0	26.4254	28
tmb_mskcc_2018	P-0003598	P-0008425-T01-IM5	69	Male	PD-(L)1	BLCA	7	1	0	5.87232	7
tmb_mskcc_2018	P-0006970	P-0011187-T01-IM5	69	Male	PD-(L)1	BLCA	9	1	0	8.80848	10
tmb_mskcc_2018	P-0002633	P-0015501-T01-IM6	69	Male	PD-(L)1	BLCA	14	1	0	14.6999	18
tmb_mskcc_2018	P-0005539	P-0016720-T01-IM6	69	Male	PD-(L)1	BLCA	14	0	0	5.18819	6
tmb_mskcc_2018	P-0003350	P-0005266-T01-IM5	68	Male	PD-(L)1	BLCA	7	0	0	5.87232	6
tmb_mskcc_2018	P-0007917	P-0009743-T01-IM5	68	Male	PD-(L)1	BLCA	2	1	0	0	NA
tmb_mskcc_2018	P-0003360	P-0016855-T01-IM6	68	Male	PD-(L)1	BLCA	12	0	0	6.91758	9
tmb_mskcc_2018	P-0008798	P-0002715-T01-IM3	67	Male	PD-(L)1	BLCA	40	0	0	15.5282	15
tmb_mskcc_2018	P-0010241	P-0003596-T01-IM5	67	Male	PD-(L)1	BLCA	4	1	0	11.7446	13
tmb_mskcc_2018	P-0000621	P-0008575-T01-IM5	67	Male	PD-(L)1	BLCA	11	1	0	1.95744	3
tmb_mskcc_2018	P-0004416	P-0014648-T01-IM6	67	Male	PD-(L)1	BLCA	21	0	0	5.18819	7
tmb_mskcc_2018	P-0016243	P-0014909-T01-IM6	67	Male	PD-(L)1	BLCA	4	1	0	5.18819	7
tmb_mskcc_2018	P-0024576	P-0000071-T01-IM3	66	Male	PD-(L)1	BLCA	43	0	0	9.9824	10
tmb_mskcc_2018	P-0002193	P-0016624-T01-IM6	66	Male	PD-(L)1	BLCA	14	0	0	8.64698	13
tmb_mskcc_2018	P-0002787	P-0017208-T01-IM6	66	Male	PD-(L)1	BLCA	3	1	0	16.4293	20
tmb_mskcc_2018	P-0023948	P-0004056-T01-IM5	65	Male	PD-(L)1	BLCA	6	1	0	13.7021	15
tmb_mskcc_2018	P-0001598	P-0006628-T01-IM5	65	Male	PD-(L)1	BLCA	19	0	0	3.91488	5
tmb_mskcc_2018	P-0017687	P-0020835-T01-IM6	65	Male	PD-(L)1	BLCA	8	0	0	6.91758	9
tmb_mskcc_2018	P-0008353	P-0021255-T01-IM6	65	Male	PD-(L)1	BLCA	5	0	0	14.6999	18
tmb_mskcc_2018	P-0010082	P-0021484-T01-IM6	65	Male	PD-(L)1	BLCA	9	0	0	12.1058	15
tmb_mskcc_2018	P-0010891	P-0000222-T01-IM3	64	Male	PD-(L)1	BLCA	8	1	0	13.3099	15
tmb_mskcc_2018	P-0002646	P-0003377-T01-IM5	64	Male	PD-(L)1	BLCA	23	0	0	12.7234	14
tmb_mskcc_2018	P-0001314	P-0005842-T01-IM5	64	Male	PD-(L)1	BLCA	15	0	0	40.1275	41
tmb_mskcc_2018	P-0003913	P-0007421-T01-IM5	64	Male	PD-(L)1	BLCA	27	0	0	1.95744	2
tmb_mskcc_2018	P-0001121	P-0011245-T01-IM5	64	Male	PD-(L)1	BLCA	4	1	0	1.95744	2
tmb_mskcc_2018	P-0001633	P-0000088-T01-IM3	63	Male	PD-(L)1	BLCA	12	1	0	12.2007	12
tmb_mskcc_2018	P-0010257	P-0006934-T01-IM5	63	Male	PD-(L)1	BLCA	20	0	0	4.8936	5
tmb_mskcc_2018	P-0010840	P-0019717-T01-IM6	63	Male	PD-(L)1	BLCA	12	0	0	13.8352	17
tmb_mskcc_2018	P-0004054	P-0000063-T01-IM3	62	Male	PD-(L)1	BLCA	42	0	0	15.5282	13
tmb_mskcc_2018	P-0004099	P-0001268-T01-IM3	62	Male	PD-(L)1	BLCA	9	1	0	4.43662	4
tmb_mskcc_2018	P-0004613	P-0003524-T01-IM5	62	Male	PD-(L)1	BLCA	39	0	0	42.0849	42
tmb_mskcc_2018	P-0006343	P-0010921-T01-IM5	62	Male	PD-(L)1	BLCA	11	1	0	45.9998	48
tmb_mskcc_2018	P-0007119	P-0011440-T01-IM5	62	Male	PD-(L)1	BLCA	2	1	0	27.4042	28
tmb_mskcc_2018	P-0009660	P-0018216-T01-IM6	62	Male	PD-(L)1	BLCA	1	0	0	8.64698	10
tmb_mskcc_2018	P-0011180	P-0026970-T01-IM6	62	Male	PD-(L)1	BLCA	4	0	0	25.9409	30
tmb_mskcc_2018	P-0009959	P-0000423-T01-IM3	61	Male	PD-(L)1	BLCA	39	0	0	18.8556	18
tmb_mskcc_2018	P-0000165	P-0006570-T01-IM5	61	Male	PD-(L)1	BLCA	11	1	0	2.93616	3
tmb_mskcc_2018	P-0000681	P-0013861-T01-IM5	61	Male	PD-(L)1	BLCA	7	0	0	2.93616	3
tmb_mskcc_2018	P-0002160	P-0013873-T01-IM5	61	Male	PD-(L)1	BLCA	7	1	0	3.91488	5
tmb_mskcc_2018	P-0005048	P-0000184-T01-IM3	60	Male	PD-(L)1	BLCA	8	0	0	8.87324	8
tmb_mskcc_2018	P-0007583	P-0001074-T01-IM3	60	Male	PD-(L)1	BLCA	19	1	0	21.074	20
tmb_mskcc_2018	P-0007977	P-0002748-T02-IM5	60	Male	PD-(L)1	BLCA	4	1	0	16.6382	18
tmb_mskcc_2018	P-0013233	P-0010826-T01-IM5	60	Male	PD-(L)1	BLCA	7	0	0	3.91488	5
tmb_mskcc_2018	P-0000363	P-0017276-T01-IM6	60	Male	PD-(L)1	BLCA	18	1	0	5.18819	6
tmb_mskcc_2018	P-0002151	P-0021848-T01-IM6	60	Male	PD-(L)1	BLCA	4	1	0	4.32349	6
tmb_mskcc_2018	P-0015177	P-0003131-T01-IM5	59	Male	PD-(L)1	BLCA	28	0	0	6.85104	8
tmb_mskcc_2018	P-0012908	P-0001135-T02-IM3	58	Male	PD-(L)1	BLCA	27	1	0	4.43662	5
tmb_mskcc_2018	P-0016284	P-0002614-T01-IM3	58	Male	PD-(L)1	BLCA	2	1	0	7.76409	7
tmb_mskcc_2018	P-0005629	P-0009101-T01-IM5	58	Male	PD-(L)1	BLCA	20	0	0	8.80848	11
tmb_mskcc_2018	P-0009293	P-0009414-T01-IM5	58	Male	PD-(L)1	BLCA	9	1	0	2.93616	4
tmb_mskcc_2018	P-0010024	P-0019036-T01-IM6	58	Male	PD-(L)1	BLCA	6	0	0	5.18819	7
tmb_mskcc_2018	P-0002806	P-0026723-T01-IM6	58	Male	PD-(L)1	BLCA	1	0	0	6.91758	9
tmb_mskcc_2018	P-0007556	P-0003507-T01-IM5	57	Male	PD-(L)1	BLCA	1	1	0	3.91488	5
tmb_mskcc_2018	P-0013240	P-0007656-T01-IM5	57	Male	PD-(L)1	BLCA	18	0	0	13.7021	15
tmb_mskcc_2018	P-0006557	P-0002472-T01-IM3	56	Male	PD-(L)1	BLCA	18	1	0	2.21831	3
tmb_mskcc_2018	P-0005750	P-0010199-T01-IM5	56	Male	PD-(L)1	BLCA	17	0	0	16.6382	18
tmb_mskcc_2018	P-0002615	P-0007274-T01-IM5	55	Male	PD-(L)1	BLCA	6	0	0	2.93616	3
tmb_mskcc_2018	P-0003721	P-0015661-T01-IM6	55	Male	PD-(L)1	BLCA	10	0	0	3.45879	5
tmb_mskcc_2018	P-0013089	P-0004050-T01-IM3	54	Male	PD-(L)1	BLCA	43	0	0	12.2007	11
tmb_mskcc_2018	P-0007210	P-0010094-T01-IM5	54	Male	PD-(L)1	BLCA	6	1	0	2.93616	4
tmb_mskcc_2018	P-0014910	P-0017044-T01-IM6	53	Male	PD-(L)1	BLCA	13	0	0	5.18819	6
tmb_mskcc_2018	P-0009180	P-0004226-T01-IM5	52	Male	PD-(L)1	BLCA	18	0	0	5.87232	7
tmb_mskcc_2018	P-0004132	P-0008718-T01-IM5	52	Male	PD-(L)1	BLCA	8	0	0	10.7659	12
tmb_mskcc_2018	P-0003868	P-0009152-T01-IM5	51	Male	PD-(L)1	BLCA	25	0	0	58.7232	61
tmb_mskcc_2018	P-0008434	P-0022034-T01-IM6	51	Male	PD-(L)1	BLCA	2	1	0	0.864698	1
tmb_mskcc_2018	P-0004933	P-0005489-T01-IM5	50	Male	PD-(L)1	BLCA	16	1	0	11.7446	13
tmb_mskcc_2018	P-0009292	P-0000268-T01-IM3	49	Male	PD-(L)1	BLCA	35	0	0	5.54578	6
tmb_mskcc_2018	P-0012550	P-0013283-T01-IM5	49	Male	PD-(L)1	BLCA	2	1	0	6.85104	7
tmb_mskcc_2018	P-0006971	P-0022520-T01-IM6	48	Male	PD-(L)1	BLCA	6	0	0	68.3111	79
tmb_mskcc_2018	P-0004527	P-0014418-T01-IM6	46	Male	PD-(L)1	BLCA	5	1	0	13.8352	15
tmb_mskcc_2018	P-0012822	P-0016402-T01-IM6	42	Male	PD-(L)1	BLCA	3	1	0	1.7294	2
tmb_mskcc_2018	P-0016289	P-0003555-T01-IM5	32	Male	PD-(L)1	BLCA	33	0	0	68.5104	72
tmb_mskcc_2018	P-0026723	P-0022068-T01-IM6	83	Female	PD-(L)1	BLCA	3	0	0	6.91758	8
tmb_mskcc_2018	P-0003131	P-0025313-T01-IM6	83	Female	PD-(L)1	BLCA	8	0	0	4.32349	6
tmb_mskcc_2018	P-0000063	P-0003097-T01-IM5	82	Female	PD-(L)1	BLCA	13	1	0	5.87232	7
tmb_mskcc_2018	P-0001268	P-0008439-T01-IM5	82	Female	PD-(L)1	BLCA	6	1	0	18.5957	19
tmb_mskcc_2018	P-0010236	P-0004257-T01-IM5	81	Female	PD-(L)1	BLCA	6	0	0	8.80848	9
tmb_mskcc_2018	P-0020122	P-0016618-T01-IM6	81	Female	PD-(L)1	BLCA	10	0	0	0.864698	1
tmb_mskcc_2018	P-0002575	P-0020086-T01-IM6	80	Female	PD-(L)1	BLCA	10	0	0	16.4293	20
tmb_mskcc_2018	P-0003000	P-0025888-T01-IM6	80	Female	PD-(L)1	BLCA	8	0	0	4.32349	5
tmb_mskcc_2018	P-0012870	P-0020121-T01-IM6	79	Female	PD-(L)1	BLCA	8	0	0	15.5646	19
tmb_mskcc_2018	P-0013304	P-0021532-T01-IM6	79	Female	PD-(L)1	BLCA	7	0	0	12.9705	16
tmb_mskcc_2018	P-0015067	P-0024544-T01-IM6	79	Female	PD-(L)1	BLCA	16	0	0	34.5879	39
tmb_mskcc_2018	P-0015663	P-0008595-T01-IM5	78	Female	PD-(L)1	BLCA	24	0	0	20.5531	22
tmb_mskcc_2018	P-0022068	P-0000535-T01-IM3	76	Female	PD-(L)1	BLCA	21	0	0	26.6197	23
tmb_mskcc_2018	P-0021644	P-0015186-T01-IM6	76	Female	PD-(L)1	BLCA	3	1	0	11.2411	14
tmb_mskcc_2018	P-0021528	P-0020047-T01-IM6	76	Female	PD-(L)1	BLCA	12	0	0	8.64698	11
tmb_mskcc_2018	P-0012708	P-0008062-T01-IM5	74	Female	PD-(L)1	BLCA	18	0	0	6.85104	8
tmb_mskcc_2018	P-0001693	P-0014422-T01-IM6	74	Female	PD-(L)1	BLCA	11	0	0	17.294	20
tmb_mskcc_2018	P-0001170	P-0006270-T01-IM5	73	Female	PD-(L)1	BLCA	9	1	0	2.93616	4
tmb_mskcc_2018	P-0000103	P-0001904-T01-IM3	72	Female	PD-(L)1	BLCA	1	1	0	5.54578	6
tmb_mskcc_2018	P-0000553	P-0024795-T01-IM6	72	Female	PD-(L)1	BLCA	3	0	0	11.2411	14
tmb_mskcc_2018	P-0018683	P-0018229-T01-IM6	71	Female	PD-(L)1	BLCA	5	0	0	4.32349	5
tmb_mskcc_2018	P-0006077	P-0003911-T01-IM5	70	Female	PD-(L)1	BLCA	3	1	0	4.8936	5
tmb_mskcc_2018	P-0007674	P-0009910-T01-IM5	70	Female	PD-(L)1	BLCA	5	1	0	13.7021	15
tmb_mskcc_2018	P-0016233	P-0015965-T01-IM6	70	Female	PD-(L)1	BLCA	6	1	0	2.59409	4
tmb_mskcc_2018	P-0009711	P-0016316-T01-IM6	68	Female	PD-(L)1	BLCA	22	0	0	3.45879	4
tmb_mskcc_2018	P-0019297	P-0014402-T01-IM6	67	Female	PD-(L)1	BLCA	2	1	0	8.64698	10
tmb_mskcc_2018	P-0001794	P-0000880-T01-IM3	66	Female	PD-(L)1	BLCA	0	1	0	7.76409	8
tmb_mskcc_2018	P-0006008	P-0021471-T01-IM6	66	Female	PD-(L)1	BLCA	6	0	0	6.05289	7
tmb_mskcc_2018	P-0002485	P-0011523-T01-IM5	64	Female	PD-(L)1	BLCA	21	0	0	5.87232	6
tmb_mskcc_2018	P-0007088	P-0020122-T01-IM6	64	Female	PD-(L)1	BLCA	9	0	0	21.6175	26
tmb_mskcc_2018	P-0003970	P-0025174-T01-IM6	64	Female	PD-(L)1	BLCA	6	0	0	3.45879	5
tmb_mskcc_2018	P-0005981	P-0005947-T01-IM5	62	Female	PD-(L)1	BLCA	2	0	0	27.4042	27
tmb_mskcc_2018	P-0011453	P-0005054-T01-IM5	61	Female	PD-(L)1	BLCA	3	0	0	19.5744	21
tmb_mskcc_2018	P-0002551	P-0014815-T01-IM6	61	Female	PD-(L)1	BLCA	7	1	0	5.18819	6
tmb_mskcc_2018	P-0007879	P-0001871-T01-IM3	60	Female	PD-(L)1	BLCA	2	1	0	5.54578	5
tmb_mskcc_2018	P-0016910	P-0011524-T01-IM5	60	Female	PD-(L)1	BLCA	0	1	0	15.6595	17
tmb_mskcc_2018	P-0004612	P-0025120-T01-IM6	59	Female	PD-(L)1	BLCA	4	0	0	3.45879	5
tmb_mskcc_2018	P-0008053	P-0006535-T01-IM5	57	Female	PD-(L)1	BLCA	19	1	0	4.8936	6
tmb_mskcc_2018	P-0008964	P-0019771-T01-IM6	55	Female	PD-(L)1	BLCA	7	0	0	6.05289	8
tmb_mskcc_2018	P-0009527	P-0008816-T01-IM5	52	Female	PD-(L)1	BLCA	3	1	0	0.97872	1
tmb_mskcc_2018	P-0015977	P-0019101-T01-IM6	52	Female	PD-(L)1	BLCA	4	0	0	15.5646	19
tmb_mskcc_2018	P-0002380	P-0007484-T01-IM5	51	Female	PD-(L)1	BLCA	7	0	0	5.87232	6
tmb_mskcc_2018	P-0006946	P-0010254-T03-IM5	51	Female	PD-(L)1	BLCA	3	1	0	0.97872	1
tmb_mskcc_2018	P-0004048	P-0003814-T01-IM5	50	Female	PD-(L)1	BLCA	5	0	0	2.93616	3
tmb_mskcc_2018	P-0008857	P-0015456-T01-IM6	43	Female	PD-(L)1	BLCA	10	0	0	6.05289	6
tmb_mskcc_2018	P-0019036	P-0014421-T01-IM6	83	Male	Combo	BLCA	35	0	0	4.32349	6
tmb_mskcc_2018	P-0009846	P-0005650-T01-IM5	77	Male	Combo	BLCA	8	1	0	3.91488	5
tmb_mskcc_2018	P-0012133	P-0006281-T01-IM5	75	Male	Combo	BLCA	28	0	0	24.468	25
tmb_mskcc_2018	P-0001531	P-0015649-T01-IM6	75	Male	Combo	BLCA	24	1	0	44.0996	53
tmb_mskcc_2018	P-0010238	P-0003024-T01-IM3	74	Male	Combo	BLCA	2	1	0	33.2747	31
tmb_mskcc_2018	P-0019351	P-0015660-T01-IM6	71	Male	Combo	BLCA	28	1	0	8.64698	11
tmb_mskcc_2018	P-0013243	P-0002575-T01-IM3	69	Male	Combo	BLCA	8	1	0	6.65493	7
tmb_mskcc_2018	P-0002603	P-0016149-T01-IM6	65	Male	Combo	BLCA	7	0	0	15.5646	19
tmb_mskcc_2018	P-0004103	P-0010236-T01-IM5	64	Male	Combo	BLCA	25	0	0	12.7234	13
tmb_mskcc_2018	P-0002874	P-0001223-T01-IM3	63	Male	Combo	BLCA	3	1	0	7.76409	8
tmb_mskcc_2018	P-0003278	P-0003698-T02-IM5	63	Male	Combo	BLCA	34	0	0	7.82976	8
tmb_mskcc_2018	P-0010986	P-0020995-T01-IM6	63	Male	Combo	BLCA	5	1	0	5.18819	7
tmb_mskcc_2018	P-0011030	P-0004137-T01-IM5	60	Male	Combo	BLCA	27	0	0	25.4467	27
tmb_mskcc_2018	P-0012678	P-0002311-T01-IM3	59	Male	Combo	BLCA	39	0	0	17.7465	16
tmb_mskcc_2018	P-0006738	P-0004983-T01-IM5	55	Male	Combo	BLCA	34	0	0	1.95744	2
tmb_mskcc_2018	P-0000922	P-0005727-T01-IM5	51	Male	Combo	BLCA	11	1	0	1.95744	2
tmb_mskcc_2018	P-0003899	P-0003051-T01-IM5	46	Male	Combo	BLCA	7	1	0	9.7872	9
tmb_mskcc_2018	P-0013383	P-0009263-T01-IM5	39	Male	Combo	BLCA	12	1	0	23.4893	23
tmb_mskcc_2018	P-0023450	P-0004240-T01-IM5	76	Female	Combo	BLCA	4	1	0	5.87232	6
tmb_mskcc_2018	P-0005762	P-0015663-T01-IM6	75	Female	Combo	BLCA	5	0	0	4.32349	6
tmb_mskcc_2018	P-0009419	P-0015644-T01-IM6	62	Female	Combo	BLCA	26	0	0	3.45879	4
tmb_mskcc_2018	P-0016185	P-0004366-T01-IM5	59	Female	Combo	BLCA	9	0	0	4.8936	6
tmb_mskcc_2018	P-0006392	P-0014507-T01-IM6	56	Female	Combo	BLCA	6	0	0	7.78228	9
tmb_mskcc_2018	P-0004056	P-0007495-T01-IM5	81	Male	PD-(L)1	CRC	5	0	0	13.7021	14
tmb_mskcc_2018	P-0017599	P-0000739-T01-IM3	79	Male	PD-(L)1	CRC	31	1	0	7.76409	7
tmb_mskcc_2018	P-0001771	P-0010581-T01-IM5	75	Male	PD-(L)1	CRC	30	0	0	66.5529	68
tmb_mskcc_2018	P-0014565	P-0017263-T01-IM6	74	Male	PD-(L)1	CRC	2	0	0	3.45879	4
tmb_mskcc_2018	P-0017370	P-0001807-T01-IM3	71	Male	PD-(L)1	CRC	2	1	0	5.54578	5
tmb_mskcc_2018	P-0021993	P-0006735-T01-IM5	71	Male	PD-(L)1	CRC	20	0	0	3.91488	4
tmb_mskcc_2018	P-0001843	P-0004051-T01-IM5	68	Male	PD-(L)1	CRC	28	0	0	68.5104	70
tmb_mskcc_2018	P-0016562	P-0000762-T01-IM3	67	Male	PD-(L)1	CRC	17	1	0	4.43662	4
tmb_mskcc_2018	P-0012883	P-0005823-T01-IM5	66	Male	PD-(L)1	CRC	29	0	0	88.0848	91
tmb_mskcc_2018	P-0016062	P-0014182-T01-IM6	66	Male	PD-(L)1	CRC	2	0	0	7.78228	9
tmb_mskcc_2018	P-0019407	P-0001170-T01-IM3	65	Male	PD-(L)1	CRC	13	1	0	8.87324	8
tmb_mskcc_2018	P-0005711	P-0021834-T01-IM6	64	Male	PD-(L)1	CRC	27	0	0	6.05289	7
tmb_mskcc_2018	P-0016782	P-0000682-T01-IM3	62	Male	PD-(L)1	CRC	17	0	0	13.3099	12
tmb_mskcc_2018	P-0003562	P-0004140-T01-IM5	62	Male	PD-(L)1	CRC	7	1	0	10.7659	11
tmb_mskcc_2018	P-0004442	P-0020399-T01-IM6	62	Male	PD-(L)1	CRC	15	0	0	60.5289	70
tmb_mskcc_2018	P-0002639	P-0004011-T01-IM5	61	Male	PD-(L)1	CRC	9	0	0	63.6168	66
tmb_mskcc_2018	P-0005898	P-0011071-T01-IM5	60	Male	PD-(L)1	CRC	2	1	0	80.255	82
tmb_mskcc_2018	P-0008239	P-0004803-T01-IM5	59	Male	PD-(L)1	CRC	6	0	0	7.82976	8
tmb_mskcc_2018	P-0009080	P-0016522-T01-IM6	59	Male	PD-(L)1	CRC	8	0	0	43.2349	51
tmb_mskcc_2018	P-0008161	P-0001808-T01-IM3	58	Male	PD-(L)1	CRC	10	0	0	176.356	160
tmb_mskcc_2018	P-0009483	P-0002792-T01-IM3	58	Male	PD-(L)1	CRC	8	0	0	5.54578	5
tmb_mskcc_2018	P-0012629	P-0015851-T01-IM6	58	Male	PD-(L)1	CRC	5	0	0	30.2644	35
tmb_mskcc_2018	P-0005913	P-0007405-T01-IM5	57	Male	PD-(L)1	CRC	30	0	0	6.85104	7
tmb_mskcc_2018	P-0003645	P-0005132-T01-IM5	56	Male	PD-(L)1	CRC	31	0	0	6.85104	7
tmb_mskcc_2018	P-0004170	P-0024824-T01-IM6	55	Male	PD-(L)1	CRC	3	0	0	10.3764	12
tmb_mskcc_2018	P-0015438	P-0011357-T01-IM5	53	Male	PD-(L)1	CRC	17	0	0	199.659	207
tmb_mskcc_2018	P-0002507	P-0007090-T02-IM5	52	Male	PD-(L)1	CRC	13	1	0	4.8936	5
tmb_mskcc_2018	P-0009084	P-0006587-T01-IM5	51	Male	PD-(L)1	CRC	9	0	0	10.7659	11
tmb_mskcc_2018	P-0008997	P-0002730-T01-IM3	50	Male	PD-(L)1	CRC	6	1	0	4.43662	4
tmb_mskcc_2018	P-0009072	P-0006213-T01-IM5	50	Male	PD-(L)1	CRC	5	1	0	8.80848	9
tmb_mskcc_2018	P-0010737	P-0021304-T01-IM6	50	Male	PD-(L)1	CRC	6	0	0	83.8757	97
tmb_mskcc_2018	P-0013412	P-0007081-T02-IM5	49	Male	PD-(L)1	CRC	3	1	0	2.93616	3
tmb_mskcc_2018	P-0001603	P-0012115-T01-IM5	49	Male	PD-(L)1	CRC	19	0	0	53.8296	53
tmb_mskcc_2018	P-0010975	P-0010966-T01-IM5	48	Male	PD-(L)1	CRC	4	0	0	3.91488	4
tmb_mskcc_2018	P-0015791	P-0003365-T01-IM5	47	Male	PD-(L)1	CRC	7	1	0	1.95744	2
tmb_mskcc_2018	P-0005733	P-0019475-T01-IM6	47	Male	PD-(L)1	CRC	1	1	0	91.658	106
tmb_mskcc_2018	P-0005928	P-0001371-T01-IM3	46	Male	PD-(L)1	CRC	10	1	0	0	NA
tmb_mskcc_2018	P-0008942	P-0020878-T01-IM6	46	Male	PD-(L)1	CRC	18	0	0	2.59409	3
tmb_mskcc_2018	P-0005421	P-0005998-T01-IM5	44	Male	PD-(L)1	CRC	9	1	0	3.91488	4
tmb_mskcc_2018	P-0007235	P-0023128-T01-IM6	44	Male	PD-(L)1	CRC	11	0	0	12.1058	14
tmb_mskcc_2018	P-0006121	P-0005762-T01-IM5	41	Male	PD-(L)1	CRC	10	0	0	1.95744	2
tmb_mskcc_2018	P-0004457	P-0001531-T01-IM3	40	Male	PD-(L)1	CRC	12	0	0	4.43662	4
tmb_mskcc_2018	P-0007293	P-0012281-T01-IM5	39	Male	PD-(L)1	CRC	10	0	0	2.93616	3
tmb_mskcc_2018	P-0015512	P-0004362-T01-IM5	38	Male	PD-(L)1	CRC	34	1	0	68.5104	68
tmb_mskcc_2018	P-0001892	P-0007410-T01-IM5	38	Male	PD-(L)1	CRC	29	0	0	1.95744	2
tmb_mskcc_2018	P-0016648	P-0005151-T01-IM5	37	Male	PD-(L)1	CRC	30	0	0	65.5742	67
tmb_mskcc_2018	P-0009245	P-0013096-T01-IM5	37	Male	PD-(L)1	CRC	19	0	0	2.93616	3
tmb_mskcc_2018	P-0018601	P-0019949-T01-IM6	28	Male	PD-(L)1	CRC	8	0	0	37.182	43
tmb_mskcc_2018	P-0019648	P-0009830-T01-IM5	25	Male	PD-(L)1	CRC	30	0	0	44.0424	45
tmb_mskcc_2018	P-0010921	P-0013462-T01-IM5	82	Female	PD-(L)1	CRC	15	0	0	43.0637	44
tmb_mskcc_2018	P-0001578	P-0016181-T01-IM6	77	Female	PD-(L)1	CRC	67	0	0	65.7171	76
tmb_mskcc_2018	P-0000762	P-0004494-T01-IM5	73	Female	PD-(L)1	CRC	11	0	0	9.7872	10
tmb_mskcc_2018	P-0000940	P-0005522-T01-IM5	73	Female	PD-(L)1	CRC	17	0	0	6.85104	7
tmb_mskcc_2018	P-0009066	P-0008662-T01-IM5	72	Female	PD-(L)1	CRC	9	0	0	1.95744	2
tmb_mskcc_2018	P-0003567	P-0019428-T01-IM6	70	Female	PD-(L)1	CRC	5	0	0	44.0996	52
tmb_mskcc_2018	P-0013204	P-0008841-T01-IM5	68	Female	PD-(L)1	CRC	16	0	0	3.91488	4
tmb_mskcc_2018	P-0014006	P-0025532-T01-IM6	68	Female	PD-(L)1	CRC	3	0	0	40.6408	47
tmb_mskcc_2018	P-0019540	P-0000940-T01-IM3	67	Female	PD-(L)1	CRC	10	1	0	9.9824	9
tmb_mskcc_2018	P-0007407	P-0020252-T01-IM6	66	Female	PD-(L)1	CRC	9	0	0	63.123	74
tmb_mskcc_2018	P-0005320	P-0012249-T01-IM5	64	Female	PD-(L)1	CRC	12	0	0	37.1913	38
tmb_mskcc_2018	P-0013656	P-0009363-T01-IM5	63	Female	PD-(L)1	CRC	4	1	0	6.85104	7
tmb_mskcc_2018	P-0000205	P-0016314-T01-IM6	63	Female	PD-(L)1	CRC	3	1	0	109.817	126
tmb_mskcc_2018	P-0003132	P-0012728-T01-IM5	61	Female	PD-(L)1	CRC	7	1	0	9.7872	10
tmb_mskcc_2018	P-0007051	P-0017697-T01-IM6	60	Female	PD-(L)1	CRC	8	1	0	89.9286	103
tmb_mskcc_2018	P-0004693	P-0000721-T01-IM3	59	Female	PD-(L)1	CRC	4	1	0	7.76409	8
tmb_mskcc_2018	P-0009020	P-0007771-T01-IM5	59	Female	PD-(L)1	CRC	5	1	0	4.8936	5
tmb_mskcc_2018	P-0009068	P-0007997-T01-IM5	59	Female	PD-(L)1	CRC	1	1	0	51.8721	53
tmb_mskcc_2018	P-0005328	P-0006933-T01-IM5	56	Female	PD-(L)1	CRC	14	1	0	4.8936	5
tmb_mskcc_2018	P-0011097	P-0023731-T01-IM6	56	Female	PD-(L)1	CRC	2	0	0	6.05289	7
tmb_mskcc_2018	P-0008830	P-0007486-T01-IM5	55	Female	PD-(L)1	CRC	2	1	0	5.87232	6
tmb_mskcc_2018	P-0003583	P-0008651-T01-IM5	55	Female	PD-(L)1	CRC	15	0	0	6.85104	7
tmb_mskcc_2018	P-0002490	P-0001693-T02-IM3	53	Female	PD-(L)1	CRC	2	1	0	9.9824	9
tmb_mskcc_2018	P-0016177	P-0013354-T01-IM5	53	Female	PD-(L)1	CRC	2	1	0	4.8936	5
tmb_mskcc_2018	P-0006034	P-0014565-T01-IM6	53	Female	PD-(L)1	CRC	12	1	0	6.05289	7
tmb_mskcc_2018	P-0013413	P-0016767-T01-IM6	53	Female	PD-(L)1	CRC	10	0	0	12.1058	15
tmb_mskcc_2018	P-0006476	P-0010238-T01-IM5	52	Female	PD-(L)1	CRC	21	1	0	7.82976	8
tmb_mskcc_2018	P-0001081	P-0010742-T01-IM5	51	Female	PD-(L)1	CRC	15	1	0	4.8936	5
tmb_mskcc_2018	P-0009177	P-0019267-T01-IM6	50	Female	PD-(L)1	CRC	7	0	0	5.18819	6
tmb_mskcc_2018	P-0010614	P-0001702-T01-IM3	48	Female	PD-(L)1	CRC	9	1	0	5.54578	5
tmb_mskcc_2018	P-0012315	P-0022977-T01-IM6	48	Female	PD-(L)1	CRC	5	0	0	2.59409	3
tmb_mskcc_2018	P-0005180	P-0001771-T01-IM3	44	Female	PD-(L)1	CRC	10	1	0	4.43662	4
tmb_mskcc_2018	P-0006541	P-0018580-T01-IM6	41	Female	PD-(L)1	CRC	5	1	0	4.32349	5
tmb_mskcc_2018	P-0008974	P-0011195-T01-IM5	38	Female	PD-(L)1	CRC	5	1	0	2.93616	3
tmb_mskcc_2018	P-0009324	P-0003285-T01-IM5	37	Female	PD-(L)1	CRC	3	0	0	4.8936	5
tmb_mskcc_2018	P-0006719	P-0014010-T01-IM5	36	Female	PD-(L)1	CRC	3	1	0	6.85104	7
tmb_mskcc_2018	P-0009521	P-0006708-T01-IM5	34	Female	PD-(L)1	CRC	4	1	0	9.7872	10
tmb_mskcc_2018	P-0009756	P-0006743-T01-IM5	34	Female	PD-(L)1	CRC	2	0	0	5.87232	6
tmb_mskcc_2018	P-0013094	P-0002049-T01-IM3	33	Female	PD-(L)1	CRC	39	0	0	54.3486	49
tmb_mskcc_2018	P-0013147	P-0017986-T01-IM6	33	Female	PD-(L)1	CRC	2	0	0	60.5289	70
tmb_mskcc_2018	P-0019012	P-0011144-T01-IM5	26	Female	PD-(L)1	CRC	4	1	0	4.8936	5
tmb_mskcc_2018	P-0023790	P-0002653-T01-IM3	19	Female	PD-(L)1	CRC	3	1	0	2.21831	2
tmb_mskcc_2018	P-0006765	P-0005634-T01-IM5	34	Male	CTLA-4	CRC	4	1	0	8.80848	9
tmb_mskcc_2018	P-0020649	P-0017766-T01-IM6	66	Male	Combo	CRC	6	0	0	7.78228	9
tmb_mskcc_2018	P-0006268	P-0013087-T01-IM5	60	Male	Combo	CRC	8	0	0	6.85104	7
tmb_mskcc_2018	P-0009517	P-0007567-T01-IM5	56	Male	Combo	CRC	7	0	0	7.82976	8
tmb_mskcc_2018	P-0000697	P-0000699-T01-IM3	43	Male	Combo	CRC	3	0	0	5.54578	5
tmb_mskcc_2018	P-0003069	P-0004783-T01-IM5	43	Male	Combo	CRC	21	0	0	46.9785	48
tmb_mskcc_2018	P-0004815	P-0012133-T01-IM5	39	Male	Combo	CRC	12	1	0	3.91488	4
tmb_mskcc_2018	P-0018960	P-0018277-T01-IM6	27	Male	Combo	CRC	1	0	0	8.64698	10
tmb_mskcc_2018	P-0024530	P-0011288-T01-IM5	71	Female	Combo	CRC	4	0	0	10.7659	11
tmb_mskcc_2018	P-0013956	P-0012708-T01-IM5	52	Female	Combo	CRC	5	0	0	4.8936	5
tmb_mskcc_2018	P-0013389	P-0002855-T01-IM3	45	Female	Combo	CRC	2	1	0	5.54578	5
tmb_mskcc_2018	P-0003814	P-0009918-T01-IM5	87	Male	PD-(L)1	ESCA	23	0	0	61.6593	63
tmb_mskcc_2018	P-0011440	P-0016233-T01-IM6	82	Male	PD-(L)1	ESCA	3	1	0	4.32349	5
tmb_mskcc_2018	P-0008425	P-0000062-T01-IM3	80	Male	PD-(L)1	ESCA	1	1	0	6.65493	6
tmb_mskcc_2018	P-0002576	P-0004043-T01-IM3	77	Male	PD-(L)1	ESCA	4	1	0	5.54578	5
tmb_mskcc_2018	P-0008595	P-0007674-T01-IM5	77	Male	PD-(L)1	ESCA	7	1	0	0	NA
tmb_mskcc_2018	P-0019710	P-0022154-T01-IM6	76	Male	PD-(L)1	ESCA	7	0	0	2.59409	3
tmb_mskcc_2018	P-0005998	P-0003543-T01-IM5	75	Male	PD-(L)1	ESCA	2	1	0	2.93616	3
tmb_mskcc_2018	P-0008841	P-0018371-T01-IM6	73	Male	PD-(L)1	ESCA	13	0	0	4.32349	5
tmb_mskcc_2018	P-0019428	P-0025146-T01-IM6	73	Male	PD-(L)1	ESCA	5	0	0	0.864698	1
tmb_mskcc_2018	P-0009368	P-0009337-T01-IM5	72	Male	PD-(L)1	ESCA	1	1	0	3.91488	4
tmb_mskcc_2018	P-0018568	P-0001850-T01-IM3	71	Male	PD-(L)1	ESCA	17	0	0	1.10916	1
tmb_mskcc_2018	P-0008187	P-0010501-T01-IM5	71	Male	PD-(L)1	ESCA	4	1	0	9.7872	10
tmb_mskcc_2018	P-0015251	P-0018340-T01-IM6	71	Male	PD-(L)1	ESCA	12	0	0	4.32349	5
tmb_mskcc_2018	P-0020109	P-0018771-T02-IM6	71	Male	PD-(L)1	ESCA	13	0	0	8.64698	9
tmb_mskcc_2018	P-0024054	P-0022510-T01-IM6	71	Male	PD-(L)1	ESCA	6	1	0	5.18819	6
tmb_mskcc_2018	P-0015573	P-0003432-T01-IM5	70	Male	PD-(L)1	ESCA	4	1	0	5.87232	5
tmb_mskcc_2018	P-0005963	P-0006869-T01-IM5	70	Male	PD-(L)1	ESCA	4	1	0	1.95744	2
tmb_mskcc_2018	P-0006428	P-0019657-T01-IM6	70	Male	PD-(L)1	ESCA	3	1	0	5.18819	5
tmb_mskcc_2018	P-0015289	P-0020175-T01-IM6	70	Male	PD-(L)1	ESCA	8	0	0	4.32349	5
tmb_mskcc_2018	P-0014220	P-0010317-T01-IM5	68	Male	PD-(L)1	ESCA	9	1	0	2.93616	3
tmb_mskcc_2018	P-0006045	P-0022847-T01-IM6	68	Male	PD-(L)1	ESCA	5	1	0	5.18819	6
tmb_mskcc_2018	P-0017678	P-0024054-T01-IM6	67	Male	PD-(L)1	ESCA	4	0	0	8.64698	10
tmb_mskcc_2018	P-0007575	P-0006026-T01-IM5	66	Male	PD-(L)1	ESCA	12	0	0	6.85104	7
tmb_mskcc_2018	P-0021915	P-0008187-T01-IM5	66	Male	PD-(L)1	ESCA	11	0	0	5.87232	6
tmb_mskcc_2018	P-0006525	P-0020109-T01-IM6	66	Male	PD-(L)1	ESCA	3	1	0	6.05289	7
tmb_mskcc_2018	P-0001665	P-0017370-T01-IM6	64	Male	PD-(L)1	ESCA	6	0	0	37.182	41
tmb_mskcc_2018	P-0006724	P-0024530-T01-IM6	64	Male	PD-(L)1	ESCA	4	0	0	6.05289	7
tmb_mskcc_2018	P-0011033	P-0003914-T01-IM3	62	Male	PD-(L)1	ESCA	1	1	0	9.9824	8
tmb_mskcc_2018	P-0011546	P-0019351-T01-IM6	62	Male	PD-(L)1	ESCA	10	0	0	5.18819	6
tmb_mskcc_2018	P-0015222	P-0019413-T01-IM6	62	Male	PD-(L)1	ESCA	2	0	0	6.91758	6
tmb_mskcc_2018	P-0016481	P-0022995-T01-IM6	62	Male	PD-(L)1	ESCA	7	1	0	5.18819	6
tmb_mskcc_2018	P-0002758	P-0023603-T01-IM6	62	Male	PD-(L)1	ESCA	3	1	0	7.78228	8
tmb_mskcc_2018	P-0003869	P-0000249-T02-IM3	61	Male	PD-(L)1	ESCA	3	1	0	1.10916	1
tmb_mskcc_2018	P-0005464	P-0000444-T01-IM3	61	Male	PD-(L)1	ESCA	2	1	0	5.54578	3
tmb_mskcc_2018	P-0009655	P-0019754-T01-IM6	60	Male	PD-(L)1	ESCA	10	0	0	5.18819	4
tmb_mskcc_2018	P-0009762	P-0024205-T01-IM6	60	Male	PD-(L)1	ESCA	3	0	0	6.91758	6
tmb_mskcc_2018	P-0011499	P-0024419-T01-IM6	60	Male	PD-(L)1	ESCA	4	0	0	0	NA
tmb_mskcc_2018	P-0009431	P-0001298-T01-IM3	59	Male	PD-(L)1	ESCA	9	1	0	5.54578	5
tmb_mskcc_2018	P-0010855	P-0007845-T01-IM5	59	Male	PD-(L)1	ESCA	4	0	0	1.95744	2
tmb_mskcc_2018	P-0011012	P-0020169-T01-IM6	59	Male	PD-(L)1	ESCA	4	1	0	6.05289	7
tmb_mskcc_2018	P-0011192	P-0022688-T01-IM6	59	Male	PD-(L)1	ESCA	6	0	0	3.45879	3
tmb_mskcc_2018	P-0012925	P-0023194-T01-IM6	59	Male	PD-(L)1	ESCA	5	0	0	2.59409	3
tmb_mskcc_2018	P-0004463	P-0001586-T02-IM5	58	Male	PD-(L)1	ESCA	11	0	0	5.87232	5
tmb_mskcc_2018	P-0007582	P-0005488-T01-IM5	58	Male	PD-(L)1	ESCA	21	1	0	10.7659	11
tmb_mskcc_2018	P-0005822	P-0009563-T01-IM5	57	Male	PD-(L)1	ESCA	1	1	0	8.80848	7
tmb_mskcc_2018	P-0004376	P-0001495-T01-IM3	56	Male	PD-(L)1	ESCA	17	1	0	6.65493	6
tmb_mskcc_2018	P-0011522	P-0009088-T01-IM5	56	Male	PD-(L)1	ESCA	2	1	0	4.8936	5
tmb_mskcc_2018	P-0006746	P-0009100-T01-IM5	56	Male	PD-(L)1	ESCA	2	1	0	2.93616	3
tmb_mskcc_2018	P-0000350	P-0016311-T01-IM6	56	Male	PD-(L)1	ESCA	23	0	0	3.45879	4
tmb_mskcc_2018	P-0001738	P-0020903-T01-IM6	56	Male	PD-(L)1	ESCA	8	0	0	6.05289	6
tmb_mskcc_2018	P-0002270	P-0023553-T01-IM6	56	Male	PD-(L)1	ESCA	10	0	0	9.51168	11
tmb_mskcc_2018	P-0005954	P-0004016-T01-IM5	55	Male	PD-(L)1	ESCA	3	1	0	5.87232	5
tmb_mskcc_2018	P-0006503	P-0022952-T01-IM6	55	Male	PD-(L)1	ESCA	9	0	0	6.91758	9
tmb_mskcc_2018	P-0000740	P-0000793-T02-IM5	54	Male	PD-(L)1	ESCA	5	1	0	3.91488	4
tmb_mskcc_2018	P-0008249	P-0023627-T01-IM6	54	Male	PD-(L)1	ESCA	8	0	0	0	NA
tmb_mskcc_2018	P-0006973	P-0009066-T01-IM5	51	Male	PD-(L)1	ESCA	5	1	0	9.7872	10
tmb_mskcc_2018	P-0004871	P-0020226-T01-IM6	48	Male	PD-(L)1	ESCA	9	0	0	0.864698	1
tmb_mskcc_2018	P-0013232	P-0025224-T01-IM6	48	Male	PD-(L)1	ESCA	4	0	0	12.9705	15
tmb_mskcc_2018	P-0007876	P-0000121-T01-IM3	44	Male	PD-(L)1	ESCA	4	0	0	3.32747	3
tmb_mskcc_2018	P-0002422	P-0003521-T02-IM5	43	Male	PD-(L)1	ESCA	1	1	0	6.85104	7
tmb_mskcc_2018	P-0005118	P-0025471-T01-IM6	43	Male	PD-(L)1	ESCA	2	0	0	3.45879	4
tmb_mskcc_2018	P-0000686	P-0004605-T01-IM5	42	Male	PD-(L)1	ESCA	7	0	0	5.87232	6
tmb_mskcc_2018	P-0002993	P-0010099-T01-IM5	42	Male	PD-(L)1	ESCA	0	0	0	0	NA
tmb_mskcc_2018	P-0005039	P-0010825-T01-IM5	42	Male	PD-(L)1	ESCA	8	0	0	0	NA
tmb_mskcc_2018	P-0009189	P-0013106-T01-IM5	41	Male	PD-(L)1	ESCA	49	0	0	14.6808	15
tmb_mskcc_2018	P-0006155	P-0006911-T01-IM5	40	Male	PD-(L)1	ESCA	1	1	0	0	NA
tmb_mskcc_2018	P-0012408	P-0008305-T01-IM5	40	Male	PD-(L)1	ESCA	1	1	0	2.93616	3
tmb_mskcc_2018	P-0019027	P-0018464-T01-IM6	26	Male	PD-(L)1	ESCA	22	0	0	6.05289	7
tmb_mskcc_2018	P-0015644	P-0023963-T01-IM6	82	Female	PD-(L)1	ESCA	2	0	0	24.2115	28
tmb_mskcc_2018	P-0008168	P-0006077-T01-IM5	77	Female	PD-(L)1	ESCA	1	1	0	4.8936	5
tmb_mskcc_2018	P-0023128	P-0026114-T01-IM6	75	Female	PD-(L)1	ESCA	2	0	0	4.32349	5
tmb_mskcc_2018	P-0016767	P-0026250-T01-IM6	74	Female	PD-(L)1	ESCA	3	0	0	3.45879	4
tmb_mskcc_2018	P-0025532	P-0018986-T01-IM6	73	Female	PD-(L)1	ESCA	12	0	0	10.3764	12
tmb_mskcc_2018	P-0000369	P-0008188-T01-IM5	72	Female	PD-(L)1	ESCA	5	1	0	46.9785	48
tmb_mskcc_2018	P-0003319	P-0006414-T01-IM5	70	Female	PD-(L)1	ESCA	19	0	0	6.85104	7
tmb_mskcc_2018	P-0001591	P-0008004-T01-IM5	70	Female	PD-(L)1	ESCA	4	1	0	1.95744	2
tmb_mskcc_2018	P-0007010	P-0013314-T01-IM5	70	Female	PD-(L)1	ESCA	20	1	0	0.97872	1
tmb_mskcc_2018	P-0002620	P-0018143-T01-IM6	70	Female	PD-(L)1	ESCA	0	1	0	5.18819	6
tmb_mskcc_2018	P-0006545	P-0024068-T01-IM6	70	Female	PD-(L)1	ESCA	1	0	0	31.9938	38
tmb_mskcc_2018	P-0008036	P-0018568-T01-IM6	65	Female	PD-(L)1	ESCA	12	0	0	5.18819	6
tmb_mskcc_2018	P-0006221	P-0021993-T01-IM6	64	Female	PD-(L)1	ESCA	5	0	0	4.32349	5
tmb_mskcc_2018	P-0002965	P-0018683-T01-IM6	63	Female	PD-(L)1	ESCA	9	0	0	6.05289	7
tmb_mskcc_2018	P-0010215	P-0007118-T01-IM5	59	Female	PD-(L)1	ESCA	1	0	0	6.85104	7
tmb_mskcc_2018	P-0003406	P-0024243-T01-IM6	56	Female	PD-(L)1	ESCA	2	0	0	42.3702	50
tmb_mskcc_2018	P-0009105	P-0019272-T01-IM6	47	Female	PD-(L)1	ESCA	12	0	0	7.78228	9
tmb_mskcc_2018	P-0016276	P-0007531-T01-IM5	38	Female	PD-(L)1	ESCA	27	1	0	8.80848	9
tmb_mskcc_2018	P-0020140	P-0006318-T01-IM5	25	Female	PD-(L)1	ESCA	0	1	0	0.97872	1
tmb_mskcc_2018	P-0021507	P-0001260-T01-IM3	23	Female	PD-(L)1	ESCA	1	1	0	3.32747	3
tmb_mskcc_2018	P-0006026	P-0003944-T01-IM3	71	Male	CTLA-4	ESCA	21	1	0	5.54578	5
tmb_mskcc_2018	P-0001807	P-0025394-T01-IM6	73	Male	Combo	ESCA	2	0	0	6.91758	7
tmb_mskcc_2018	P-0000793	P-0021403-T01-IM6	72	Male	Combo	ESCA	1	0	0	6.05289	7
tmb_mskcc_2018	P-0010744	P-0000938-T01-IM3	70	Male	Combo	ESCA	13	1	0	3.32747	3
tmb_mskcc_2018	P-0001882	P-0001733-T01-IM3	70	Male	Combo	ESCA	13	0	0	4.43662	4
tmb_mskcc_2018	P-0004492	P-0015251-T01-IM6	66	Male	Combo	ESCA	6	1	0	8.64698	10
tmb_mskcc_2018	P-0016191	P-0000977-T01-IM3	65	Male	Combo	ESCA	2	1	0	7.76409	6
tmb_mskcc_2018	P-0008944	P-0001855-T01-IM3	64	Male	Combo	ESCA	9	0	0	4.43662	4
tmb_mskcc_2018	P-0011508	P-0018782-T01-IM6	62	Male	Combo	ESCA	10	0	0	1.7294	2
tmb_mskcc_2018	P-0006642	P-0016931-T01-IM6	61	Male	Combo	ESCA	1	0	0	6.05289	5
tmb_mskcc_2018	P-0007540	P-0024527-T01-IM6	57	Male	Combo	ESCA	7	0	0	2.59409	3
tmb_mskcc_2018	P-0006510	P-0022788-T01-IM6	54	Male	Combo	ESCA	4	0	0	8.64698	10
tmb_mskcc_2018	P-0001706	P-0009368-T01-IM5	52	Male	Combo	ESCA	38	0	0	1.95744	2
tmb_mskcc_2018	P-0006731	P-0000553-T01-IM3	51	Male	Combo	ESCA	8	1	0	6.65493	6
tmb_mskcc_2018	P-0015717	P-0001543-T01-IM3	50	Male	Combo	ESCA	15	1	0	4.43662	3
tmb_mskcc_2018	P-0005053	P-0024270-T01-IM6	50	Male	Combo	ESCA	2	0	0	4.32349	5
tmb_mskcc_2018	P-0001646	P-0004552-T01-IM5	49	Male	Combo	ESCA	9	1	0	1.95744	2
tmb_mskcc_2018	P-0003749	P-0018800-T01-IM6	49	Male	Combo	ESCA	3	0	0	8.64698	10
tmb_mskcc_2018	P-0009074	P-0000103-T01-IM3	47	Male	Combo	ESCA	18	1	0	6.65493	6
tmb_mskcc_2018	P-0009019	P-0015331-T01-IM6	46	Male	Combo	ESCA	1	1	0	17.294	20
tmb_mskcc_2018	P-0013525	P-0007748-T01-IM5	45	Male	Combo	ESCA	2	1	0	1.95744	2
tmb_mskcc_2018	P-0015122	P-0002465-T01-IM3	43	Male	Combo	ESCA	4	1	0	12.2007	11
tmb_mskcc_2018	P-0008946	P-0015904-T01-IM6	38	Male	Combo	ESCA	6	0	0	11.2411	13
tmb_mskcc_2018	P-0009349	P-0007895-T01-IM5	37	Male	Combo	ESCA	1	1	0	3.91488	4
tmb_mskcc_2018	P-0016558	P-0019271-T01-IM6	32	Male	Combo	ESCA	9	0	0	6.91758	8
tmb_mskcc_2018	P-0018665	P-0014118-T01-IM5	28	Male	Combo	ESCA	2	1	0	0	NA
tmb_mskcc_2018	P-0020422	P-0012720-T01-IM5	25	Male	Combo	ESCA	1	1	0	2.93616	3
tmb_mskcc_2018	P-0004051	P-0003892-T01-IM5	73	Female	Combo	ESCA	2	0	0	2.93616	3
tmb_mskcc_2018	P-0015369	P-0018927-T01-IM6	68	Female	Combo	ESCA	13	0	0	6.91758	8
tmb_mskcc_2018	P-0014148	P-0000369-T01-IM3	52	Female	Combo	ESCA	17	1	0	1.10916	1
tmb_mskcc_2018	P-0002165	P-0003559-T01-IM5	48	Female	Combo	ESCA	5	0	0	0	NA
tmb_mskcc_2018	P-0008733	P-0019916-T01-IM6	44	Female	Combo	ESCA	2	0	0	3.45879	4
tmb_mskcc_2018	P-0011187	P-0012687-T01-IM5	80	Male	PD-(L)1	Glioma	10	1	0	3.91488	5
tmb_mskcc_2018	P-0016915	P-0001388-T01-IM3	77	Male	PD-(L)1	Glioma	16	1	0	5.54578	6
tmb_mskcc_2018	P-0008651	P-0010380-T01-IM5	74	Male	PD-(L)1	Glioma	5	1	0	5.87232	7
tmb_mskcc_2018	P-0022788	P-0013814-T01-IM5	72	Male	PD-(L)1	Glioma	15	0	0	4.8936	6
tmb_mskcc_2018	P-0016048	P-0007104-T01-IM5	70	Male	PD-(L)1	Glioma	15	0	0	3.91488	4
tmb_mskcc_2018	P-0001731	P-0009790-T01-IM5	70	Male	PD-(L)1	Glioma	16	1	0	1.95744	3
tmb_mskcc_2018	P-0010556	P-0009451-T01-IM5	69	Male	PD-(L)1	Glioma	13	1	0	4.8936	6
tmb_mskcc_2018	P-0006416	P-0002265-T01-IM3	68	Male	PD-(L)1	Glioma	21	0	0	1.10916	2
tmb_mskcc_2018	P-0018185	P-0009119-T01-IM5	67	Male	PD-(L)1	Glioma	18	1	0	6.85104	8
tmb_mskcc_2018	P-0007384	P-0011219-T01-IM5	67	Male	PD-(L)1	Glioma	13	1	0	3.91488	5
tmb_mskcc_2018	P-0008033	P-0008257-T01-IM5	66	Male	PD-(L)1	Glioma	10	1	0	6.85104	8
tmb_mskcc_2018	P-0009202	P-0014071-T01-IM5	66	Male	PD-(L)1	Glioma	6	1	0	4.8936	6
tmb_mskcc_2018	P-0005553	P-0006416-T01-IM5	64	Male	PD-(L)1	Glioma	22	1	0	1.95744	3
tmb_mskcc_2018	P-0015085	P-0008166-T01-IM5	64	Male	PD-(L)1	Glioma	16	1	0	2.93616	4
tmb_mskcc_2018	P-0007978	P-0015603-T01-IM6	64	Male	PD-(L)1	Glioma	14	0	0	3.45879	5
tmb_mskcc_2018	P-0009586	P-0013204-T01-IM5	63	Male	PD-(L)1	Glioma	15	0	0	2.93616	4
tmb_mskcc_2018	P-0011036	P-0014006-T01-IM5	63	Male	PD-(L)1	Glioma	18	1	0	0.97872	2
tmb_mskcc_2018	P-0002320	P-0014220-T01-IM6	63	Male	PD-(L)1	Glioma	14	0	0	4.32349	6
tmb_mskcc_2018	P-0003635	P-0015369-T01-IM6	63	Male	PD-(L)1	Glioma	0	0	0	0.864698	2
tmb_mskcc_2018	P-0014562	P-0007917-T01-IM5	60	Male	PD-(L)1	Glioma	12	1	0	2.93616	4
tmb_mskcc_2018	P-0015078	P-0009711-T01-IM5	60	Male	PD-(L)1	Glioma	22	1	0	2.93616	4
tmb_mskcc_2018	P-0015214	P-0003350-T01-IM5	59	Male	PD-(L)1	Glioma	16	1	0	2.93616	4
tmb_mskcc_2018	P-0014172	P-0006667-T01-IM5	58	Male	PD-(L)1	Glioma	5	1	0	2.93616	4
tmb_mskcc_2018	P-0014818	P-0013380-T01-IM5	58	Male	PD-(L)1	Glioma	17	0	0	1.95744	3
tmb_mskcc_2018	P-0013463	P-0006441-T01-IM5	57	Male	PD-(L)1	Glioma	8	1	0	3.91488	5
tmb_mskcc_2018	P-0006222	P-0006500-T01-IM5	57	Male	PD-(L)1	Glioma	5	1	0	4.8936	6
tmb_mskcc_2018	P-0015342	P-0016238-T01-IM6	57	Male	PD-(L)1	Glioma	23	0	0	1.7294	3
tmb_mskcc_2018	P-0004077	P-0005141-T01-IM5	56	Male	PD-(L)1	Glioma	33	0	0	0.97872	2
tmb_mskcc_2018	P-0005808	P-0005882-T01-IM5	56	Male	PD-(L)1	Glioma	5	1	0	1.95744	3
tmb_mskcc_2018	P-0005187	P-0005912-T01-IM5	56	Male	PD-(L)1	Glioma	29	1	0	2.93616	4
tmb_mskcc_2018	P-0013967	P-0007693-T01-IM5	55	Male	PD-(L)1	Glioma	17	1	0	5.87232	6
tmb_mskcc_2018	P-0014064	P-0013347-T01-IM5	55	Male	PD-(L)1	Glioma	14	1	0	5.87232	7
tmb_mskcc_2018	P-0014619	P-0013938-T01-IM5	55	Male	PD-(L)1	Glioma	21	1	0	0.97872	2
tmb_mskcc_2018	P-0003003	P-0016256-T01-IM6	55	Male	PD-(L)1	Glioma	5	1	0	3.45879	5
tmb_mskcc_2018	P-0008537	P-0003783-T01-IM5	54	Male	PD-(L)1	Glioma	13	1	0	1.95744	3
tmb_mskcc_2018	P-0005494	P-0016691-T01-IM6	54	Male	PD-(L)1	Glioma	13	0	0	0.864698	2
tmb_mskcc_2018	P-0015830	P-0013603-T01-IM5	53	Male	PD-(L)1	Glioma	15	1	0	1.95744	2
tmb_mskcc_2018	P-0014229	P-0000758-T01-IM3	52	Male	PD-(L)1	Glioma	14	1	0	3.32747	4
tmb_mskcc_2018	P-0010140	P-0010344-T01-IM5	52	Male	PD-(L)1	Glioma	2	1	0	2.93616	4
tmb_mskcc_2018	P-0002765	P-0013360-T01-IM5	51	Male	PD-(L)1	Glioma	13	0	0	4.8936	5
tmb_mskcc_2018	P-0008728	P-0007504-T01-IM5	50	Male	PD-(L)1	Glioma	16	1	0	1.95744	3
tmb_mskcc_2018	P-0012966	P-0010556-T01-IM5	50	Male	PD-(L)1	Glioma	15	1	0	0.97872	1
tmb_mskcc_2018	P-0013343	P-0013544-T02-IM6	50	Male	PD-(L)1	Glioma	13	1	0	3.45879	5
tmb_mskcc_2018	P-0004832	P-0014677-T01-IM6	50	Male	PD-(L)1	Glioma	17	0	0	1.7294	3
tmb_mskcc_2018	P-0013845	P-0002181-T01-IM3	48	Male	PD-(L)1	Glioma	9	1	0	2.21831	3
tmb_mskcc_2018	P-0003703	P-0006970-T01-IM5	48	Male	PD-(L)1	Glioma	12	1	0	4.8936	5
tmb_mskcc_2018	P-0009435	P-0004259-T01-IM5	47	Male	PD-(L)1	Glioma	2	1	0	5.87232	6
tmb_mskcc_2018	P-0000968	P-0004778-T01-IM5	45	Male	PD-(L)1	Glioma	16	1	0	0.97872	1
tmb_mskcc_2018	P-0007810	P-0004971-T01-IM5	45	Male	PD-(L)1	Glioma	17	1	0	3.91488	5
tmb_mskcc_2018	P-0008784	P-0006672-T01-IM5	45	Male	PD-(L)1	Glioma	7	1	0	4.8936	6
tmb_mskcc_2018	P-0010915	P-0008380-T01-IM5	45	Male	PD-(L)1	Glioma	10	1	0	1.95744	3
tmb_mskcc_2018	P-0005228	P-0004812-T01-IM5	43	Male	PD-(L)1	Glioma	21	0	0	2.93616	4
tmb_mskcc_2018	P-0005146	P-0002647-T01-IM3	42	Male	PD-(L)1	Glioma	4	1	0	3.32747	4
tmb_mskcc_2018	P-0013854	P-0007314-T01-IM5	42	Male	PD-(L)1	Glioma	9	1	0	0	1
tmb_mskcc_2018	P-0014236	P-0013029-T01-IM5	42	Male	PD-(L)1	Glioma	3	1	0	30.3403	31
tmb_mskcc_2018	P-0013659	P-0007124-T01-IM5	41	Male	PD-(L)1	Glioma	2	1	0	4.8936	5
tmb_mskcc_2018	P-0000277	P-0004857-T01-IM5	35	Male	PD-(L)1	Glioma	33	0	0	3.91488	5
tmb_mskcc_2018	P-0002332	P-0008382-T01-IM5	35	Male	PD-(L)1	Glioma	0	1	0	8.80848	9
tmb_mskcc_2018	P-0014323	P-0000818-T01-IM3	33	Male	PD-(L)1	Glioma	14	1	0	4.43662	5
tmb_mskcc_2018	P-0015967	P-0004256-T01-IM5	33	Male	PD-(L)1	Glioma	7	1	0	3.91488	4
tmb_mskcc_2018	P-0018341	P-0006546-T01-IM5	29	Male	PD-(L)1	Glioma	32	0	0	6.85104	7
tmb_mskcc_2018	P-0018671	P-0000749-T01-IM3	28	Male	PD-(L)1	Glioma	13	0	0	8.87324	8
tmb_mskcc_2018	P-0019034	P-0001731-T01-IM3	26	Male	PD-(L)1	Glioma	31	1	0	5.54578	5
tmb_mskcc_2018	P-0020489	P-0006545-T01-IM5	25	Male	PD-(L)1	Glioma	4	1	0	4.8936	5
tmb_mskcc_2018	P-0021651	P-0015289-T01-IM6	23	Male	PD-(L)1	Glioma	16	0	0	2.59409	3
tmb_mskcc_2018	P-0023966	P-0002620-T01-IM3	19	Male	PD-(L)1	Glioma	11	1	0	6.65493	6
tmb_mskcc_2018	P-0024084	P-0001591-T01-IM3	17	Male	PD-(L)1	Glioma	15	1	0	2.21831	2
tmb_mskcc_2018	P-0024753	P-0007010-T01-IM5	17	Male	PD-(L)1	Glioma	5	1	0	0.97872	1
tmb_mskcc_2018	P-0026350	P-0003319-T01-IM5	15	Male	PD-(L)1	Glioma	4	1	0	0.97872	1
tmb_mskcc_2018	P-0027041	P-0005963-T01-IM5	15	Male	PD-(L)1	Glioma	3	1	0	1.95744	3
tmb_mskcc_2018	P-0017313	P-0008939-T01-IM5	77	Female	PD-(L)1	Glioma	15	1	0	2.93616	4
tmb_mskcc_2018	P-0018541	P-0014099-T01-IM5	77	Female	PD-(L)1	Glioma	6	1	0	2.93616	4
tmb_mskcc_2018	P-0002855	P-0010613-T01-IM5	75	Female	PD-(L)1	Glioma	3	0	0	8.80848	10
tmb_mskcc_2018	P-0007486	P-0005929-T01-IM5	74	Female	PD-(L)1	Glioma	15	1	0	5.87232	6
tmb_mskcc_2018	P-0008528	P-0011119-T01-IM5	66	Female	PD-(L)1	Glioma	20	1	0	0.97872	2
tmb_mskcc_2018	P-0010707	P-0001406-T01-IM3	65	Female	PD-(L)1	Glioma	3	1	0	2.21831	3
tmb_mskcc_2018	P-0003967	P-0006045-T01-IM5	64	Female	PD-(L)1	Glioma	20	1	0	1.95744	3
tmb_mskcc_2018	P-0000670	P-0009453-T01-IM5	64	Female	PD-(L)1	Glioma	7	1	0	2.93616	4
tmb_mskcc_2018	P-0002969	P-0001052-T01-IM3	63	Female	PD-(L)1	Glioma	8	1	0	3.32747	5
tmb_mskcc_2018	P-0005579	P-0001843-T01-IM3	63	Female	PD-(L)1	Glioma	7	0	0	4.43662	5
tmb_mskcc_2018	P-0010184	P-0001420-T01-IM3	57	Female	PD-(L)1	Glioma	4	1	0	38.8204	36
tmb_mskcc_2018	P-0012682	P-0002452-T01-IM3	57	Female	PD-(L)1	Glioma	6	1	0	1.10916	2
tmb_mskcc_2018	P-0014147	P-0005254-T01-IM5	57	Female	PD-(L)1	Glioma	5	1	0	0.97872	2
tmb_mskcc_2018	P-0006282	P-0008258-T01-IM5	57	Female	PD-(L)1	Glioma	2	1	0	2.93616	4
tmb_mskcc_2018	P-0012519	P-0013294-T01-IM5	57	Female	PD-(L)1	Glioma	4	1	0	2.93616	4
tmb_mskcc_2018	P-0014594	P-0013506-T01-IM5	57	Female	PD-(L)1	Glioma	8	0	0	55.787	58
tmb_mskcc_2018	P-0006498	P-0002836-T01-IM3	55	Female	PD-(L)1	Glioma	1	1	0	4.43662	5
tmb_mskcc_2018	P-0010311	P-0003865-T01-IM5	55	Female	PD-(L)1	Glioma	6	1	0	6.85104	8
tmb_mskcc_2018	P-0005719	P-0005361-T01-IM5	54	Female	PD-(L)1	Glioma	25	0	0	2.93616	4
tmb_mskcc_2018	P-0011047	P-0006848-T01-IM5	53	Female	PD-(L)1	Glioma	10	1	0	5.87232	7
tmb_mskcc_2018	P-0004437	P-0009365-T01-IM5	53	Female	PD-(L)1	Glioma	9	1	0	3.91488	5
tmb_mskcc_2018	P-0005159	P-0011401-T01-IM5	53	Female	PD-(L)1	Glioma	19	1	0	2.93616	3
tmb_mskcc_2018	P-0008963	P-0009411-T01-IM5	52	Female	PD-(L)1	Glioma	21	1	0	61.6593	64
tmb_mskcc_2018	P-0002392	P-0002981-T01-IM3	51	Female	PD-(L)1	Glioma	12	1	0	0	NA
tmb_mskcc_2018	P-0007232	P-0005539-T01-IM5	50	Female	PD-(L)1	Glioma	8	1	0	1.95744	3
tmb_mskcc_2018	P-0001710	P-0003598-T01-IM5	48	Female	PD-(L)1	Glioma	6	1	0	0.97872	2
tmb_mskcc_2018	P-0010249	P-0013243-T01-IM5	47	Female	PD-(L)1	Glioma	8	1	0	4.8936	6
tmb_mskcc_2018	P-0014966	P-0013259-T01-IM5	47	Female	PD-(L)1	Glioma	13	1	0	2.93616	4
tmb_mskcc_2018	P-0009106	P-0005635-T01-IM5	46	Female	PD-(L)1	Glioma	1	0	0	5.87232	6
tmb_mskcc_2018	P-0015697	P-0003456-T01-IM5	45	Female	PD-(L)1	Glioma	9	1	0	2.93616	4
tmb_mskcc_2018	P-0012282	P-0010004-T01-IM5	45	Female	PD-(L)1	Glioma	9	1	0	2.93616	4
tmb_mskcc_2018	P-0013111	P-0015346-T01-IM6	45	Female	PD-(L)1	Glioma	8	0	0	1.7294	3
tmb_mskcc_2018	P-0009944	P-0002015-T01-IM3	44	Female	PD-(L)1	Glioma	8	1	0	1.10916	2
tmb_mskcc_2018	P-0014137	P-0010516-T01-IM5	42	Female	PD-(L)1	Glioma	22	0	0	2.93616	3
tmb_mskcc_2018	P-0010381	P-0001400-T01-IM3	34	Female	PD-(L)1	Glioma	3	1	0	5.54578	5
tmb_mskcc_2018	P-0015928	P-0002386-T01-IM3	33	Female	PD-(L)1	Glioma	12	1	0	5.54578	5
tmb_mskcc_2018	P-0017755	P-0000223-T01-IM3	29	Female	PD-(L)1	Glioma	2	1	0	5.54578	5
tmb_mskcc_2018	P-0020591	P-0016048-T01-IM6	25	Female	PD-(L)1	Glioma	12	1	0	4.32349	5
tmb_mskcc_2018	P-0022543	P-0006428-T01-IM5	21	Female	PD-(L)1	Glioma	2	1	0	6.85104	8
tmb_mskcc_2018	P-0003157	P-0003360-T01-IM5	62	Male	Combo	Glioma	29	0	0	2.93616	4
tmb_mskcc_2018	P-0005354	P-0001408-T01-IM3	55	Male	Combo	Glioma	4	0	0	3.32747	4
tmb_mskcc_2018	P-0004686	P-0002633-T01-IM3	49	Male	Combo	Glioma	21	1	0	22.1831	20
tmb_mskcc_2018	P-0024795	P-0010707-T01-IM5	79	Male	PD-(L)1	HNSC	15	1	0	3.91488	4
tmb_mskcc_2018	P-0006270	P-0013278-T01-IM5	79	Male	PD-(L)1	HNSC	33	1	0	7.82976	8
tmb_mskcc_2018	P-0019417	P-0016191-T01-IM6	78	Male	PD-(L)1	HNSC	7	0	0	7.78228	10
tmb_mskcc_2018	P-0020121	P-0008353-T01-IM5	77	Male	PD-(L)1	HNSC	8	1	0	24.468	25
tmb_mskcc_2018	P-0021532	P-0010082-T01-IM5	77	Male	PD-(L)1	HNSC	1	1	0	3.91488	4
tmb_mskcc_2018	P-0006800	P-0019407-T01-IM6	77	Male	PD-(L)1	HNSC	5	1	0	12.1058	14
tmb_mskcc_2018	P-0011068	P-0001598-T01-IM3	76	Male	PD-(L)1	HNSC	34	0	0	11.0916	10
tmb_mskcc_2018	P-0010587	P-0002603-T01-IM3	76	Male	PD-(L)1	HNSC	6	0	0	1.10916	1
tmb_mskcc_2018	P-0020878	P-0023015-T01-IM6	75	Male	PD-(L)1	HNSC	3	0	0	6.91758	8
tmb_mskcc_2018	P-0003365	P-0023948-T01-IM6	75	Male	PD-(L)1	HNSC	4	0	0	14.6999	16
tmb_mskcc_2018	P-0024824	P-0008323-T01-IM5	74	Male	PD-(L)1	HNSC	4	1	0	0	NA
tmb_mskcc_2018	P-0005132	P-0016210-T01-IM6	74	Male	PD-(L)1	HNSC	14	0	0	4.32349	5
tmb_mskcc_2018	P-0006735	P-0008518-T01-IM5	73	Male	PD-(L)1	HNSC	2	1	0	0.97872	1
tmb_mskcc_2018	P-0011288	P-0010450-T01-IM5	73	Male	PD-(L)1	HNSC	14	1	0	8.80848	9
tmb_mskcc_2018	P-0023627	P-0010222-T01-IM5	72	Male	PD-(L)1	HNSC	4	1	0	2.93616	3
tmb_mskcc_2018	P-0004016	P-0015745-T01-IM6	72	Male	PD-(L)1	HNSC	14	0	0	5.18819	5
tmb_mskcc_2018	P-0010317	P-0000454-T01-IM3	71	Male	PD-(L)1	HNSC	9	0	0	2.21831	2
tmb_mskcc_2018	P-0018927	P-0007971-T01-IM5	71	Male	PD-(L)1	HNSC	29	1	0	5.87232	6
tmb_mskcc_2018	P-0022847	P-0023896-T01-IM6	71	Male	PD-(L)1	HNSC	14	0	0	3.45879	4
tmb_mskcc_2018	P-0006546	P-0013920-T01-IM5	70	Male	PD-(L)1	HNSC	8	1	0	8.80848	8
tmb_mskcc_2018	P-0013544	P-0001186-T01-IM3	69	Male	PD-(L)1	HNSC	6	1	0	1.10916	1
tmb_mskcc_2018	P-0014677	P-0018925-T01-IM6	69	Male	PD-(L)1	HNSC	2	1	0	17.294	20
tmb_mskcc_2018	P-0002981	P-0020147-T01-IM6	69	Male	PD-(L)1	HNSC	9	0	0	5.18819	6
tmb_mskcc_2018	P-0015603	P-0005869-T01-IM5	68	Male	PD-(L)1	HNSC	7	1	0	1.95744	2
tmb_mskcc_2018	P-0001406	P-0010174-T01-IM5	68	Male	PD-(L)1	HNSC	7	0	0	10.7659	12
tmb_mskcc_2018	P-0008257	P-0012370-T01-IM5	68	Male	PD-(L)1	HNSC	14	1	0	0.97872	1
tmb_mskcc_2018	P-0011119	P-0013892-T01-IM5	68	Male	PD-(L)1	HNSC	16	1	0	1.95744	2
tmb_mskcc_2018	P-0014071	P-0014022-T01-IM5	68	Male	PD-(L)1	HNSC	9	1	0	0	NA
tmb_mskcc_2018	P-0002265	P-0021474-T01-IM6	68	Male	PD-(L)1	HNSC	51	0	0	2.59409	3
tmb_mskcc_2018	P-0002185	P-0007220-T01-IM5	67	Male	PD-(L)1	HNSC	15	0	0	9.7872	11
tmb_mskcc_2018	P-0003711	P-0007543-T01-IM5	67	Male	PD-(L)1	HNSC	11	0	0	3.91488	4
tmb_mskcc_2018	P-0010816	P-0014015-T01-IM5	67	Male	PD-(L)1	HNSC	19	0	0	9.7872	10
tmb_mskcc_2018	P-0003009	P-0026282-T01-IM6	67	Male	PD-(L)1	HNSC	3	0	0	2.59409	3
tmb_mskcc_2018	P-0012107	P-0004492-T01-IM5	66	Male	PD-(L)1	HNSC	20	1	0	2.93616	3
tmb_mskcc_2018	P-0017717	P-0008033-T01-IM5	66	Male	PD-(L)1	HNSC	8	1	0	3.91488	4
tmb_mskcc_2018	P-0007543	P-0009202-T01-IM5	66	Male	PD-(L)1	HNSC	15	0	0	11.7446	12
tmb_mskcc_2018	P-0014015	P-0012107-T01-IM5	66	Male	PD-(L)1	HNSC	21	0	0	11.7446	12
tmb_mskcc_2018	P-0020156	P-0017717-T01-IM6	66	Male	PD-(L)1	HNSC	12	0	0	4.32349	5
tmb_mskcc_2018	P-0013278	P-0007407-T01-IM5	65	Male	PD-(L)1	HNSC	11	1	0	11.7446	13
tmb_mskcc_2018	P-0010588	P-0007575-T01-IM5	65	Male	PD-(L)1	HNSC	4	1	0	5.87232	6
tmb_mskcc_2018	P-0009188	P-0021915-T01-IM6	65	Male	PD-(L)1	HNSC	7	1	0	6.91758	8
tmb_mskcc_2018	P-0003782	P-0001794-T01-IM3	63	Male	PD-(L)1	HNSC	4	1	0	3.32747	3
tmb_mskcc_2018	P-0004117	P-0002193-T01-IM3	63	Male	PD-(L)1	HNSC	11	1	0	0	1
tmb_mskcc_2018	P-0004996	P-0002787-T01-IM3	63	Male	PD-(L)1	HNSC	6	0	0	5.54578	5
tmb_mskcc_2018	P-0007278	P-0006008-T01-IM5	63	Male	PD-(L)1	HNSC	7	1	0	8.80848	10
tmb_mskcc_2018	P-0007418	P-0012883-T01-IM5	63	Male	PD-(L)1	HNSC	3	0	0	15.6595	16
tmb_mskcc_2018	P-0008332	P-0016062-T01-IM6	63	Male	PD-(L)1	HNSC	14	0	0	10.3764	12
tmb_mskcc_2018	P-0013063	P-0020649-T01-IM6	63	Male	PD-(L)1	HNSC	8	0	0	1.7294	2
tmb_mskcc_2018	P-0003628	P-0010312-T01-IM5	62	Male	PD-(L)1	HNSC	29	1	0	0.97872	1
tmb_mskcc_2018	P-0004472	P-0010755-T01-IM5	62	Male	PD-(L)1	HNSC	2	1	0	1.95744	2
tmb_mskcc_2018	P-0004759	P-0015591-T01-IM6	62	Male	PD-(L)1	HNSC	14	1	0	0	NA
tmb_mskcc_2018	P-0006047	P-0019258-T01-IM6	62	Male	PD-(L)1	HNSC	3	1	0	6.91758	8
tmb_mskcc_2018	P-0006294	P-0020040-T01-IM6	62	Male	PD-(L)1	HNSC	10	1	0	3.45879	4
tmb_mskcc_2018	P-0007580	P-0020846-T01-IM6	62	Male	PD-(L)1	HNSC	3	1	0	4.32349	4
tmb_mskcc_2018	P-0008438	P-0022502-T01-IM6	62	Male	PD-(L)1	HNSC	6	0	0	12.1058	14
tmb_mskcc_2018	P-0008851	P-0024576-T01-IM6	62	Male	PD-(L)1	HNSC	3	0	0	8.64698	11
tmb_mskcc_2018	P-0006954	P-0010088-T01-IM5	61	Male	PD-(L)1	HNSC	18	0	0	12.7234	13
tmb_mskcc_2018	P-0008322	P-0025373-T01-IM6	61	Male	PD-(L)1	HNSC	1	0	0	11.2411	14
tmb_mskcc_2018	P-0008922	P-0025720-T01-IM6	61	Male	PD-(L)1	HNSC	2	0	0	6.05289	7
tmb_mskcc_2018	P-0016308	P-0005082-T01-IM5	60	Male	PD-(L)1	HNSC	34	1	0	0	NA
tmb_mskcc_2018	P-0002225	P-0006439-T01-IM5	60	Male	PD-(L)1	HNSC	2	0	0	4.8936	5
tmb_mskcc_2018	P-0003322	P-0020965-T01-IM6	60	Male	PD-(L)1	HNSC	4	1	0	4.32349	5
tmb_mskcc_2018	P-0015937	P-0008800-T02-IM5	59	Male	PD-(L)1	HNSC	5	1	0	2.93616	3
tmb_mskcc_2018	P-0003670	P-0009969-T01-IM5	59	Male	PD-(L)1	HNSC	3	0	0	2.93616	4
tmb_mskcc_2018	P-0004436	P-0013652-T01-IM5	59	Male	PD-(L)1	HNSC	3	1	0	8.80848	10
tmb_mskcc_2018	P-0007493	P-0019240-T01-IM6	59	Male	PD-(L)1	HNSC	3	1	0	0.864698	2
tmb_mskcc_2018	P-0016290	P-0000768-T01-IM3	58	Male	PD-(L)1	HNSC	35	1	0	4.43662	4
tmb_mskcc_2018	P-0000702	P-0005791-T01-IM5	58	Male	PD-(L)1	HNSC	25	0	0	3.91488	4
tmb_mskcc_2018	P-0006415	P-0006826-T01-IM5	58	Male	PD-(L)1	HNSC	28	1	0	4.8936	5
tmb_mskcc_2018	P-0007420	P-0023557-T01-IM6	58	Male	PD-(L)1	HNSC	5	0	0	5.18819	7
tmb_mskcc_2018	P-0004813	P-0002469-T01-IM3	55	Male	PD-(L)1	HNSC	8	1	0	3.32747	3
tmb_mskcc_2018	P-0013368	P-0003374-T01-IM5	55	Male	PD-(L)1	HNSC	1	1	0	1.95744	2
tmb_mskcc_2018	P-0013728	P-0023749-T01-IM6	55	Male	PD-(L)1	HNSC	2	0	0	6.91758	8
tmb_mskcc_2018	P-0006239	P-0001538-T01-IM3	54	Male	PD-(L)1	HNSC	6	1	0	4.43662	5
tmb_mskcc_2018	P-0009347	P-0007620-T01-IM5	54	Male	PD-(L)1	HNSC	32	0	0	5.87232	6
tmb_mskcc_2018	P-0012267	P-0007839-T01-IM5	54	Male	PD-(L)1	HNSC	11	1	0	1.95744	2
tmb_mskcc_2018	P-0005129	P-0010161-T01-IM5	53	Male	PD-(L)1	HNSC	2	1	0	0	NA
tmb_mskcc_2018	P-0013826	P-0014898-T01-IM6	53	Male	PD-(L)1	HNSC	2	1	0	5.18819	6
tmb_mskcc_2018	P-0000958	P-0014965-T01-IM6	53	Male	PD-(L)1	HNSC	12	0	0	1.7294	2
tmb_mskcc_2018	P-0016506	P-0017414-T01-IM6	52	Male	PD-(L)1	HNSC	12	0	0	0	NA
tmb_mskcc_2018	P-0002353	P-0019316-T01-IM6	52	Male	PD-(L)1	HNSC	10	1	0	8.64698	9
tmb_mskcc_2018	P-0005304	P-0025544-T01-IM6	52	Male	PD-(L)1	HNSC	3	0	0	7.78228	8
tmb_mskcc_2018	P-0005222	P-0002185-T01-IM3	51	Male	PD-(L)1	HNSC	10	1	0	5.54578	6
tmb_mskcc_2018	P-0005687	P-0003711-T01-IM5	51	Male	PD-(L)1	HNSC	5	1	0	6.85104	7
tmb_mskcc_2018	P-0010327	P-0010816-T01-IM5	51	Male	PD-(L)1	HNSC	7	1	0	7.82976	8
tmb_mskcc_2018	P-0000898	P-0020113-T01-IM6	51	Male	PD-(L)1	HNSC	9	1	0	2.59409	3
tmb_mskcc_2018	P-0003620	P-0024386-T01-IM6	51	Male	PD-(L)1	HNSC	2	0	0	6.91758	8
tmb_mskcc_2018	P-0015415	P-0017678-T01-IM6	47	Male	PD-(L)1	HNSC	14	0	0	9.51168	12
tmb_mskcc_2018	P-0009831	P-0019540-T01-IM6	46	Male	PD-(L)1	HNSC	2	1	0	6.05289	8
tmb_mskcc_2018	P-0015471	P-0004416-T01-IM5	45	Male	PD-(L)1	HNSC	1	1	0	1.95744	2
tmb_mskcc_2018	P-0001485	P-0016243-T01-IM6	45	Male	PD-(L)1	HNSC	3	1	0	0	NA
tmb_mskcc_2018	P-0002182	P-0016562-T01-IM6	45	Male	PD-(L)1	HNSC	16	0	0	7.78228	9
tmb_mskcc_2018	P-0001361	P-0000621-T01-IM3	44	Male	PD-(L)1	HNSC	7	1	0	4.43662	3
tmb_mskcc_2018	P-0013951	P-0008248-T01-IM5	41	Male	PD-(L)1	HNSC	2	1	0	11.7446	11
tmb_mskcc_2018	P-0003225	P-0008798-T01-IM5	41	Male	PD-(L)1	HNSC	3	1	0	0.97872	1
tmb_mskcc_2018	P-0010818	P-0017769-T01-IM6	39	Male	PD-(L)1	HNSC	9	1	0	6.05289	7
tmb_mskcc_2018	P-0004329	P-0002939-T01-IM3	35	Male	PD-(L)1	HNSC	10	1	0	1.10916	1
tmb_mskcc_2018	P-0005239	P-0009588-T01-IM5	35	Male	PD-(L)1	HNSC	8	1	0	2.93616	3
tmb_mskcc_2018	P-0011538	P-0010104-T01-IM5	34	Male	PD-(L)1	HNSC	3	1	0	4.8936	5
tmb_mskcc_2018	P-0012188	P-0014465-T01-IM6	34	Male	PD-(L)1	HNSC	2	0	0	7.78228	10
tmb_mskcc_2018	P-0018457	P-0003272-T01-IM5	29	Male	PD-(L)1	HNSC	8	1	0	0.97872	1
tmb_mskcc_2018	P-0018563	P-0019226-T01-IM6	29	Male	PD-(L)1	HNSC	9	0	0	3.45879	5
tmb_mskcc_2018	P-0015501	P-0010588-T01-IM5	80	Female	PD-(L)1	HNSC	4	1	0	4.8936	6
tmb_mskcc_2018	P-0024544	P-0016025-T01-IM6	77	Female	PD-(L)1	HNSC	15	0	0	23.3468	26
tmb_mskcc_2018	P-0010499	P-0017687-T01-IM6	76	Female	PD-(L)1	HNSC	11	0	0	7.78228	8
tmb_mskcc_2018	P-0001371	P-0006641-T01-IM5	75	Female	PD-(L)1	HNSC	9	1	0	4.8936	5
tmb_mskcc_2018	P-0000223	P-0002818-T01-IM3	70	Female	PD-(L)1	HNSC	15	0	0	19.9648	18
tmb_mskcc_2018	P-0000818	P-0022441-T01-IM6	70	Female	PD-(L)1	HNSC	3	0	0	11.2411	13
tmb_mskcc_2018	P-0009453	P-0003726-T01-IM5	68	Female	PD-(L)1	HNSC	15	0	0	0	NA
tmb_mskcc_2018	P-0009119	P-0016835-T01-IM6	68	Female	PD-(L)1	HNSC	5	0	0	6.05289	7
tmb_mskcc_2018	P-0011219	P-0017508-T01-IM6	68	Female	PD-(L)1	HNSC	2	1	0	4.32349	6
tmb_mskcc_2018	P-0020113	P-0020146-T01-IM6	67	Female	PD-(L)1	HNSC	2	1	0	10.3764	11
tmb_mskcc_2018	P-0024386	P-0020156-T01-IM6	67	Female	PD-(L)1	HNSC	8	0	0	17.294	19
tmb_mskcc_2018	P-0014060	P-0006525-T01-IM5	66	Female	PD-(L)1	HNSC	2	1	0	3.91488	4
tmb_mskcc_2018	P-0020146	P-0014060-T01-IM5	66	Female	PD-(L)1	HNSC	7	0	0	5.87232	4
tmb_mskcc_2018	P-0007123	P-0018188-T01-IM6	61	Female	PD-(L)1	HNSC	4	1	0	7.78228	8
tmb_mskcc_2018	P-0015987	P-0000227-T01-IM3	60	Female	PD-(L)1	HNSC	7	0	0	0	NA
tmb_mskcc_2018	P-0004232	P-0012189-T01-IM5	59	Female	PD-(L)1	HNSC	2	1	0	8.80848	8
tmb_mskcc_2018	P-0010963	P-0002745-T01-IM3	55	Female	PD-(L)1	HNSC	2	1	0	2.21831	3
tmb_mskcc_2018	P-0010603	P-0016240-T01-IM6	55	Female	PD-(L)1	HNSC	10	0	0	2.59409	4
tmb_mskcc_2018	P-0004214	P-0008169-T01-IM5	53	Female	PD-(L)1	HNSC	6	1	0	6.85104	7
tmb_mskcc_2018	P-0015007	P-0021621-T01-IM6	53	Female	PD-(L)1	HNSC	19	0	0	3.45879	4
tmb_mskcc_2018	P-0005109	P-0018185-T01-IM6	49	Female	PD-(L)1	HNSC	14	0	0	4.32349	4
tmb_mskcc_2018	P-0003700	P-0019297-T01-IM6	44	Female	PD-(L)1	HNSC	11	0	0	4.32349	4
tmb_mskcc_2018	P-0003359	P-0010241-T01-IM5	41	Female	PD-(L)1	HNSC	16	0	0	65.5742	67
tmb_mskcc_2018	P-0013309	P-0003059-T01-IM5	40	Female	PD-(L)1	HNSC	10	1	0	1.95744	3
tmb_mskcc_2018	P-0011149	P-0008328-T01-IM5	34	Female	PD-(L)1	HNSC	25	1	0	10.7659	11
tmb_mskcc_2018	P-0025115	P-0004126-T01-IM5	17	Female	PD-(L)1	HNSC	14	0	0	0	NA
tmb_mskcc_2018	P-0006628	P-0009188-T01-IM5	81	Male	Combo	HNSC	27	0	0	6.85104	7
tmb_mskcc_2018	P-0007220	P-0008528-T01-IM5	66	Male	Combo	HNSC	5	1	0	7.82976	9
tmb_mskcc_2018	P-0010212	P-0007925-T01-IM5	55	Male	Combo	HNSC	5	1	0	3.91488	5
tmb_mskcc_2018	P-0016197	P-0007622-T01-IM5	53	Male	Combo	HNSC	2	1	0	5.87232	6
tmb_mskcc_2018	P-0009648	P-0007384-T01-IM5	50	Male	Combo	HNSC	12	1	0	4.8936	5
tmb_mskcc_2018	P-0018028	P-0008036-T01-IM5	79	Female	Combo	HNSC	2	1	0	3.91488	4
tmb_mskcc_2018	P-0011297	P-0003009-T01-IM3	52	Female	Combo	HNSC	28	1	0	8.87324	8
tmb_mskcc_2018	P-0000893	P-0001621-T01-IM3	37	Female	Combo	HNSC	0	1	0	2.21831	3
tmb_mskcc_2018	P-0003719	P-0010842-T01-IM5	NA	Male	PD-(L)1	NSCLC	0	1	0	0	NA		7
tmb_mskcc_2018	P-0022520	P-0015259-T01-IM6	88	Male	PD-(L)1	NSCLC	14	0	0	2.59409	3
tmb_mskcc_2018	P-0005489	P-0012993-T01-IM5	87	Male	PD-(L)1	NSCLC	4	1	0	5.87232	6
tmb_mskcc_2018	P-0004226	P-0004752-T01-IM5	86	Male	PD-(L)1	NSCLC	29	0	0	0.97872	1
tmb_mskcc_2018	P-0004983	P-0006415-T01-IM5	85	Male	PD-(L)1	NSCLC	12	1	0	4.8936	5
tmb_mskcc_2018	P-0004366	P-0004463-T01-IM5	83	Male	PD-(L)1	NSCLC	13	1	0	6.85104	7
tmb_mskcc_2018	P-0025120	P-0007582-T01-IM5	83	Male	PD-(L)1	NSCLC	3	1	0	4.8936	5
tmb_mskcc_2018	P-0000184	P-0014172-T01-IM5	83	Male	PD-(L)1	NSCLC	9	1	0	17.617	19
tmb_mskcc_2018	P-0001074	P-0014818-T01-IM6	83	Male	PD-(L)1	NSCLC	12	1	0	28.535	33
tmb_mskcc_2018	P-0026970	P-0002806-T01-IM3	82	Male	PD-(L)1	NSCLC	46	0	0	4.43662	4
tmb_mskcc_2018	P-0000088	P-0008161-T01-IM5	82	Male	PD-(L)1	NSCLC	3	0	0	4.8936	5
tmb_mskcc_2018	P-0003698	P-0012629-T01-IM5	82	Male	PD-(L)1	NSCLC	18	1	0	2.93616	3
tmb_mskcc_2018	P-0021255	P-0010024-T01-IM5	81	Male	PD-(L)1	NSCLC	27	0	0	3.91488	4
tmb_mskcc_2018	P-0002292	P-0000894-T01-IM3	80	Male	PD-(L)1	NSCLC	57	0	0	5.54578	5
tmb_mskcc_2018	P-0003911	P-0001977-T01-IM3	80	Male	PD-(L)1	NSCLC	4	1	0	9.9824	9
tmb_mskcc_2018	P-0009910	P-0003034-T01-IM5	80	Male	PD-(L)1	NSCLC	5	1	0	13.7021	14
tmb_mskcc_2018	P-0015965	P-0005851-T01-IM5	80	Male	PD-(L)1	NSCLC	18	0	0	20.5531	21
tmb_mskcc_2018	P-0017712	P-0009473-T01-IM5	80	Male	PD-(L)1	NSCLC	23	0	0	8.80848	9
tmb_mskcc_2018	P-0024263	P-0010736-T01-IM5	80	Male	PD-(L)1	NSCLC	18	1	0	25.4467	26
tmb_mskcc_2018	P-0008532	P-0012908-T01-IM5	80	Male	PD-(L)1	NSCLC	13	1	0	6.85104	7
tmb_mskcc_2018	P-0015660	P-0016284-T01-IM6	80	Male	PD-(L)1	NSCLC	20	0	0	0.864698	1
tmb_mskcc_2018	P-0020542	P-0005721-T01-IM5	79	Male	PD-(L)1	NSCLC	14	1	0	6.85104	7
tmb_mskcc_2018	P-0002668	P-0009924-T01-IM5	79	Male	PD-(L)1	NSCLC	13	0	0	17.617	18
tmb_mskcc_2018	P-0000535	P-0007619-T01-IM5	78	Male	PD-(L)1	NSCLC	1	1	0	9.7872	10
tmb_mskcc_2018	P-0017472	P-0005456-T01-IM5	77	Male	PD-(L)1	NSCLC	2	1	0	5.87232	6
tmb_mskcc_2018	P-0020086	P-0007114-T01-IM5	77	Male	PD-(L)1	NSCLC	1	1	0	8.80848	9
tmb_mskcc_2018	P-0026160	P-0009017-T01-IM5	77	Male	PD-(L)1	NSCLC	10	0	0	33.2765	34
tmb_mskcc_2018	P-0004257	P-0010013-T01-IM5	77	Male	PD-(L)1	NSCLC	3	1	0	1.95744	2
tmb_mskcc_2018	P-0012840	P-0011244-T01-IM5	77	Male	PD-(L)1	NSCLC	3	1	0	2.93616	3
tmb_mskcc_2018	P-0015237	P-0000235-T01-IM3	76	Male	PD-(L)1	NSCLC	3	1	0	8.87324	8
tmb_mskcc_2018	P-0011144	P-0007101-T02-IM5	76	Male	PD-(L)1	NSCLC	6	1	0	11.7446	12
tmb_mskcc_2018	P-0001702	P-0004232-T01-IM5	75	Male	PD-(L)1	NSCLC	18	1	0	6.85104	7
tmb_mskcc_2018	P-0010966	P-0004436-T01-IM5	75	Male	PD-(L)1	NSCLC	24	1	0	5.87232	6
tmb_mskcc_2018	P-0022977	P-0007493-T02-IM5	75	Male	PD-(L)1	NSCLC	13	0	0	18.5957	19
tmb_mskcc_2018	P-0012115	P-0014269-T01-IM6	75	Male	PD-(L)1	NSCLC	9	1	0	0.864698	1
tmb_mskcc_2018	P-0006933	P-0004612-T01-IM5	74	Male	PD-(L)1	NSCLC	4	1	0	3.91488	4
tmb_mskcc_2018	P-0002792	P-0009080-T01-IM5	74	Male	PD-(L)1	NSCLC	7	1	0	5.87232	6
tmb_mskcc_2018	P-0007771	P-0011012-T01-IM5	74	Male	PD-(L)1	NSCLC	3	1	0	3.91488	4
tmb_mskcc_2018	P-0016522	P-0012925-T01-IM5	74	Male	PD-(L)1	NSCLC	10	1	0	5.87232	6
tmb_mskcc_2018	P-0010581	P-0002905-T01-IM3	73	Male	PD-(L)1	NSCLC	6	1	0	5.54578	5
tmb_mskcc_2018	P-0000739	P-0004588-T01-IM5	73	Male	PD-(L)1	NSCLC	30	0	0	3.91488	4
tmb_mskcc_2018	P-0007495	P-0005295-T01-IM5	73	Male	PD-(L)1	NSCLC	29	0	0	3.91488	4
tmb_mskcc_2018	P-0013462	P-0006516-T01-IM5	73	Male	PD-(L)1	NSCLC	1	1	0	1.95744	2
tmb_mskcc_2018	P-0027031	P-0006572-T01-IM5	73	Male	PD-(L)1	NSCLC	20	0	0	0	NA
tmb_mskcc_2018	P-0007995	P-0007597-T01-IM5	73	Male	PD-(L)1	NSCLC	5	1	0	15.6595	16
tmb_mskcc_2018	P-0003650	P-0009501-T01-IM5	73	Male	PD-(L)1	NSCLC	23	1	0	5.87232	6
tmb_mskcc_2018	P-0006318	P-0010648-T01-IM5	73	Male	PD-(L)1	NSCLC	18	1	0	1.95744	2
tmb_mskcc_2018	P-0018464	P-0011559-T01-IM5	73	Male	PD-(L)1	NSCLC	7	1	0	3.91488	4
tmb_mskcc_2018	P-0014118	P-0012678-T01-IM5	73	Male	PD-(L)1	NSCLC	20	0	0	23.4893	24
tmb_mskcc_2018	P-0019271	P-0015177-T01-IM6	73	Male	PD-(L)1	NSCLC	1	1	0	7.78228	10
tmb_mskcc_2018	P-0007895	P-0016185-T01-IM6	73	Male	PD-(L)1	NSCLC	9	1	0	6.05289	7
tmb_mskcc_2018	P-0022952	P-0002225-T01-IM3	72	Male	PD-(L)1	NSCLC	17	1	0	1.10916	1
tmb_mskcc_2018	P-0009088	P-0003964-T01-IM3	72	Male	PD-(L)1	NSCLC	4	1	0	9.9824	9
tmb_mskcc_2018	P-0020903	P-0010385-T01-IM5	72	Male	PD-(L)1	NSCLC	0	1	0	7.82976	8
tmb_mskcc_2018	P-0024243	P-0012931-T01-IM5	72	Male	PD-(L)1	NSCLC	2	0	0	9.7872	10
tmb_mskcc_2018	P-0001733	P-0000363-T01-IM3	71	Male	PD-(L)1	NSCLC	2	1	0	12.2007	11
tmb_mskcc_2018	P-0006869	P-0006268-T01-IM5	71	Male	PD-(L)1	NSCLC	12	1	0	1.95744	2
tmb_mskcc_2018	P-0008004	P-0007051-T01-IM5	71	Male	PD-(L)1	NSCLC	2	1	0	13.7021	14
tmb_mskcc_2018	P-0018143	P-0009762-T01-IM5	71	Male	PD-(L)1	NSCLC	16	1	0	7.82976	8
tmb_mskcc_2018	P-0020175	P-0014562-T01-IM6	71	Male	PD-(L)1	NSCLC	6	0	0	12.1058	14
tmb_mskcc_2018	P-0004256	P-0001365-T01-IM3	70	Male	PD-(L)1	NSCLC	2	1	0	5.54578	5
tmb_mskcc_2018	P-0010516	P-0011030-T01-IM5	70	Male	PD-(L)1	NSCLC	1	1	0	0.97872	1
tmb_mskcc_2018	P-0010344	P-0003275-T01-IM5	69	Male	PD-(L)1	NSCLC	17	1	0	2.93616	3
tmb_mskcc_2018	P-0006848	P-0004742-T01-IM5	69	Male	PD-(L)1	NSCLC	18	0	0	8.80848	7
tmb_mskcc_2018	P-0013603	P-0007916-T01-IM5	69	Male	PD-(L)1	NSCLC	22	0	0	14.6808	15
tmb_mskcc_2018	P-0003783	P-0009379-T01-IM5	69	Male	PD-(L)1	NSCLC	1	1	0	9.7872	8
tmb_mskcc_2018	P-0005361	P-0009526-T01-IM5	69	Male	PD-(L)1	NSCLC	5	1	0	11.7446	12
tmb_mskcc_2018	P-0001408	P-0010389-T01-IM5	69	Male	PD-(L)1	NSCLC	9	1	0	0	NA
tmb_mskcc_2018	P-0002836	P-0012729-T01-IM5	69	Male	PD-(L)1	NSCLC	9	1	0	6.85104	7
tmb_mskcc_2018	P-0007693	P-0015296-T01-IM6	69	Male	PD-(L)1	NSCLC	15	0	0	19.8881	23
tmb_mskcc_2018	P-0013814	P-0004517-T01-IM5	68	Male	PD-(L)1	NSCLC	22	1	0	14.6808	14
tmb_mskcc_2018	P-0010380	P-0005289-T01-IM5	68	Male	PD-(L)1	NSCLC	5	1	0	9.7872	10
tmb_mskcc_2018	P-0010613	P-0006993-T01-IM5	68	Male	PD-(L)1	NSCLC	3	1	0	7.82976	8
tmb_mskcc_2018	P-0001388	P-0010636-T01-IM5	68	Male	PD-(L)1	NSCLC	16	1	0	6.85104	5
tmb_mskcc_2018	P-0008939	P-0011378-T01-IM5	68	Male	PD-(L)1	NSCLC	2	1	0	8.80848	9
tmb_mskcc_2018	P-0008169	P-0002160-T01-IM3	67	Male	PD-(L)1	NSCLC	6	1	0	13.3099	12
tmb_mskcc_2018	P-0002745	P-0008322-T01-IM5	67	Male	PD-(L)1	NSCLC	29	0	0	2.93616	3
tmb_mskcc_2018	P-0003374	P-0008922-T01-IM5	67	Male	PD-(L)1	NSCLC	1	1	0	2.93616	3
tmb_mskcc_2018	P-0023749	P-0012427-T01-IM5	67	Male	PD-(L)1	NSCLC	7	1	0	5.87232	6
tmb_mskcc_2018	P-0000768	P-0012849-T01-IM5	67	Male	PD-(L)1	NSCLC	2	1	0	9.7872	10
tmb_mskcc_2018	P-0005791	P-0015556-T01-IM6	67	Male	PD-(L)1	NSCLC	30	0	0	4.32349	5
tmb_mskcc_2018	P-0006826	P-0015648-T01-IM6	67	Male	PD-(L)1	NSCLC	20	0	0	4.32349	5
tmb_mskcc_2018	P-0026282	P-0000458-T01-IM3	66	Male	PD-(L)1	NSCLC	5	1	0	1.10916	1
tmb_mskcc_2018	P-0003726	P-0000867-T01-IM3	66	Male	PD-(L)1	NSCLC	0	1	0	6.65493	6
tmb_mskcc_2018	P-0010174	P-0005752-T01-IM5	66	Male	PD-(L)1	NSCLC	14	1	0	3.91488	4
tmb_mskcc_2018	P-0013892	P-0006768-T01-IM5	66	Male	PD-(L)1	NSCLC	16	0	0	7.82976	8
tmb_mskcc_2018	P-0014022	P-0009959-T01-IM5	66	Male	PD-(L)1	NSCLC	13	1	0	2.93616	3
tmb_mskcc_2018	P-0016835	P-0011453-T01-IM5	66	Male	PD-(L)1	NSCLC	1	1	0	5.87232	6
tmb_mskcc_2018	P-0008874	P-0000302-T01-IM3	65	Male	PD-(L)1	NSCLC	15	0	0	1.10916	1
tmb_mskcc_2018	P-0015984	P-0003972-T01-IM5	65	Male	PD-(L)1	NSCLC	0	1	0	5.87232	6
tmb_mskcc_2018	P-0016033	P-0006895-T01-IM5	65	Male	PD-(L)1	NSCLC	19	0	0	36.2126	37
tmb_mskcc_2018	P-0016174	P-0007068-T01-IM5	65	Male	PD-(L)1	NSCLC	6	1	0	8.80848	9
tmb_mskcc_2018	P-0008848	P-0008786-T01-IM5	65	Male	PD-(L)1	NSCLC	24	0	0	4.8936	5
tmb_mskcc_2018	P-0015600	P-0001144-T01-IM3	64	Male	PD-(L)1	NSCLC	2	1	0	7.76409	5
tmb_mskcc_2018	P-0002917	P-0006321-T01-IM5	64	Male	PD-(L)1	NSCLC	0	1	0	2.93616	3
tmb_mskcc_2018	P-0000978	P-0002758-T01-IM3	63	Male	PD-(L)1	NSCLC	2	1	0	35.493	30
tmb_mskcc_2018	P-0003738	P-0003157-T01-IM5	63	Male	PD-(L)1	NSCLC	3	1	0	5.87232	6
tmb_mskcc_2018	P-0004020	P-0003628-T01-IM5	63	Male	PD-(L)1	NSCLC	5	1	0	12.7234	13
tmb_mskcc_2018	P-0013189	P-0008438-T01-IM5	63	Male	PD-(L)1	NSCLC	0	0	0	2.93616	3
tmb_mskcc_2018	P-0000604	P-0008851-T01-IM5	63	Male	PD-(L)1	NSCLC	3	1	0	7.82976	8
tmb_mskcc_2018	P-0004279	P-0014599-T01-IM6	63	Male	PD-(L)1	NSCLC	17	0	0	14.6999	17
tmb_mskcc_2018	P-0004827	P-0014736-T01-IM6	63	Male	PD-(L)1	NSCLC	1	1	0	5.18819	6
tmb_mskcc_2018	P-0005792	P-0015348-T01-IM6	63	Male	PD-(L)1	NSCLC	15	0	0	10.3764	12
tmb_mskcc_2018	P-0009161	P-0003562-T01-IM5	62	Male	PD-(L)1	NSCLC	45	0	0	36.2126	37
tmb_mskcc_2018	P-0009505	P-0004442-T01-IM5	62	Male	PD-(L)1	NSCLC	26	0	0	34.2552	35
tmb_mskcc_2018	P-0014599	P-0006084-T01-IM5	62	Male	PD-(L)1	NSCLC	21	1	0	6.85104	7
tmb_mskcc_2018	P-0015348	P-0011508-T01-IM5	62	Male	PD-(L)1	NSCLC	1	1	0	6.85104	7
tmb_mskcc_2018	P-0002731	P-0015222-T01-IM6	62	Male	PD-(L)1	NSCLC	0	1	0	7.78228	9
tmb_mskcc_2018	P-0006321	P-0016481-T01-IM6	62	Male	PD-(L)1	NSCLC	6	1	0	19.8881	23
tmb_mskcc_2018	P-0009370	P-0000082-T01-IM3	61	Male	PD-(L)1	NSCLC	57	0	0	13.3099	12
tmb_mskcc_2018	P-0012849	P-0003229-T01-IM5	61	Male	PD-(L)1	NSCLC	21	1	0	49.9147	49
tmb_mskcc_2018	P-0015648	P-0004054-T01-IM5	61	Male	PD-(L)1	NSCLC	4	1	0	13.7021	14
tmb_mskcc_2018	P-0001832	P-0004099-T01-IM5	61	Male	PD-(L)1	NSCLC	3	1	0	12.7234	13
tmb_mskcc_2018	P-0003811	P-0005981-T01-IM5	61	Male	PD-(L)1	NSCLC	47	0	0	9.7872	10
tmb_mskcc_2018	P-0004961	P-0007119-T01-IM5	61	Male	PD-(L)1	NSCLC	21	0	0	22.5106	23
tmb_mskcc_2018	P-0005289	P-0009419-T01-IM5	61	Male	PD-(L)1	NSCLC	20	0	0	12.7234	12
tmb_mskcc_2018	P-0006993	P-0009660-T01-IM5	61	Male	PD-(L)1	NSCLC	20	0	0	23.4893	24
tmb_mskcc_2018	P-0006582	P-0008765-T01-IM5	60	Male	PD-(L)1	NSCLC	3	0	0	7.82976	6
tmb_mskcc_2018	P-0008176	P-0009714-T01-IM5	60	Male	PD-(L)1	NSCLC	5	1	0	19.5744	20
tmb_mskcc_2018	P-0014269	P-0003347-T01-IM5	59	Male	PD-(L)1	NSCLC	15	1	0	15.6595	15
tmb_mskcc_2018	P-0001199	P-0004827-T01-IM5	59	Male	PD-(L)1	NSCLC	19	1	0	8.80848	8
tmb_mskcc_2018	P-0006728	P-0005792-T01-IM5	59	Male	PD-(L)1	NSCLC	10	1	0	10.7659	11
tmb_mskcc_2018	P-0007101	P-0006046-T01-IM5	59	Male	PD-(L)1	NSCLC	14	0	0	19.5744	21
tmb_mskcc_2018	P-0015047	P-0009532-T01-IM5	59	Male	PD-(L)1	NSCLC	2	1	0	10.7659	11
tmb_mskcc_2018	P-0002295	P-0009915-T01-IM5	59	Male	PD-(L)1	NSCLC	7	1	0	7.82976	8
tmb_mskcc_2018	P-0003495	P-0008295-T01-IM5	58	Male	PD-(L)1	NSCLC	14	0	0	5.87232	6
tmb_mskcc_2018	P-0010842	P-0009434-T01-IM5	58	Male	PD-(L)1	NSCLC	0	0	0	4.8936	5
tmb_mskcc_2018	P-0004507	P-0002320-T01-IM3	57	Male	PD-(L)1	NSCLC	8	1	0	6.65493	6
tmb_mskcc_2018	P-0006653	P-0003782-T01-IM5	57	Male	PD-(L)1	NSCLC	8	1	0	2.93616	3
tmb_mskcc_2018	P-0012102	P-0004117-T01-IM5	57	Male	PD-(L)1	NSCLC	2	1	0	3.91488	4
tmb_mskcc_2018	P-0007961	P-0013063-T01-IM5	57	Male	PD-(L)1	NSCLC	0	1	0	10.7659	11
tmb_mskcc_2018	P-0007310	P-0002965-T01-IM3	56	Male	PD-(L)1	NSCLC	11	1	0	7.76409	7
tmb_mskcc_2018	P-0006550	P-0002969-T01-IM3	56	Male	PD-(L)1	NSCLC	2	1	0	22.1831	20
tmb_mskcc_2018	P-0002820	P-0011036-T01-IM5	56	Male	PD-(L)1	NSCLC	4	1	0	11.7446	12
tmb_mskcc_2018	P-0006762	P-0012817-T01-IM5	55	Male	PD-(L)1	NSCLC	18	0	0	33.2765	34
tmb_mskcc_2018	P-0004413	P-0005115-T01-IM5	54	Male	PD-(L)1	NSCLC	15	0	0	1.95744	2
tmb_mskcc_2018	P-0004203	P-0003119-T01-IM5	53	Male	PD-(L)1	NSCLC	28	0	0	12.7234	13
tmb_mskcc_2018	P-0005157	P-0010645-T01-IM5	53	Male	PD-(L)1	NSCLC	3	1	0	3.91488	4
tmb_mskcc_2018	P-0005583	P-0015780-T01-IM6	53	Male	PD-(L)1	NSCLC	18	0	0	6.05289	7
tmb_mskcc_2018	P-0009148	P-0000628-T01-IM3	52	Male	PD-(L)1	NSCLC	2	1	0	4.43662	4
tmb_mskcc_2018	P-0013035	P-0001171-T01-IM3	52	Male	PD-(L)1	NSCLC	29	0	0	96.4965	90
tmb_mskcc_2018	P-0009308	P-0010945-T01-IM5	52	Male	PD-(L)1	NSCLC	1	1	0	0	NA
tmb_mskcc_2018	P-0015530	P-0010760-T01-IM5	51	Male	PD-(L)1	NSCLC	22	0	0	4.8936	5
tmb_mskcc_2018	P-0012551	P-0005553-T01-IM5	49	Male	PD-(L)1	NSCLC	1	1	0	4.8936	5
tmb_mskcc_2018	P-0000895	P-0005320-T01-IM5	47	Male	PD-(L)1	NSCLC	17	1	0	7.82976	8
tmb_mskcc_2018	P-0002504	P-0005711-T01-IM5	47	Male	PD-(L)1	NSCLC	6	1	0	2.93616	3
tmb_mskcc_2018	P-0003743	P-0002485-T01-IM3	45	Male	PD-(L)1	NSCLC	24	1	0	3.32747	3
tmb_mskcc_2018	P-0008870	P-0002646-T01-IM3	43	Male	PD-(L)1	NSCLC	4	1	0	6.65493	6
tmb_mskcc_2018	P-0000646	P-0000563-T01-IM3	42	Male	PD-(L)1	NSCLC	6	1	0	3.32747	3
tmb_mskcc_2018	P-0014556	P-0004495-T01-IM5	40	Male	PD-(L)1	NSCLC	8	1	0	8.80848	9
tmb_mskcc_2018	P-0014682	P-0010065-T01-IM5	40	Male	PD-(L)1	NSCLC	9	0	0	1.95744	2
tmb_mskcc_2018	P-0005731	P-0003495-T01-IM5	90	Female	PD-(L)1	NSCLC	21	1	0	3.91488	4		208
tmb_mskcc_2018	P-0016402	P-0015758-T01-IM6	89	Female	PD-(L)1	NSCLC	13	0	0	5.18819	6		OS
tmb_mskcc_2018	P-0015456	P-0016875-T01-IM6	89	Female	PD-(L)1	NSCLC	1	0	0	5.18819	6		OSS
tmb_mskcc_2018	P-0010094	P-0000702-T01-IM3	85	Female	PD-(L)1	NSCLC	2	0	0	6.65493	6
tmb_mskcc_2018	P-0007274	P-0007420-T01-IM5	85	Female	PD-(L)1	NSCLC	8	1	0	3.91488	4
tmb_mskcc_2018	P-0001871	P-0016290-T01-IM6	83	Female	PD-(L)1	NSCLC	2	1	0	8.64698	9
tmb_mskcc_2018	P-0001223	P-0009483-T01-IM5	82	Female	PD-(L)1	NSCLC	9	1	0	9.7872	10
tmb_mskcc_2018	P-0016149	P-0005629-T02-IM5	81	Female	PD-(L)1	NSCLC	5	1	0	5.87232	6
tmb_mskcc_2018	P-0020835	P-0009293-T01-IM5	81	Female	PD-(L)1	NSCLC	25	0	0	21.5318	22
tmb_mskcc_2018	P-0015615	P-0005848-T01-IM5	80	Female	PD-(L)1	NSCLC	14	0	0	16.6382	18
tmb_mskcc_2018	P-0020065	P-0005252-T01-IM5	79	Female	PD-(L)1	NSCLC	2	1	0	12.7234	13
tmb_mskcc_2018	P-0020592	P-0007099-T01-IM5	78	Female	PD-(L)1	NSCLC	1	1	0	10.7659	11
tmb_mskcc_2018	P-0015920	P-0002295-T01-IM3	77	Female	PD-(L)1	NSCLC	25	1	0	4.43662	4
tmb_mskcc_2018	P-0025888	P-0007861-T01-IM5	77	Female	PD-(L)1	NSCLC	12	1	0	2.93616	3
tmb_mskcc_2018	P-0015137	P-0011541-T01-IM5	77	Female	PD-(L)1	NSCLC	13	0	0	3.91488	4
tmb_mskcc_2018	P-0002653	P-0001199-T01-IM3	76	Female	PD-(L)1	NSCLC	2	1	0	14.419	13
tmb_mskcc_2018	P-0009830	P-0006728-T01-IM5	76	Female	PD-(L)1	NSCLC	3	1	0	13.7021	14
tmb_mskcc_2018	P-0018277	P-0009256-T01-IM5	76	Female	PD-(L)1	NSCLC	26	0	0	9.7872	10
tmb_mskcc_2018	P-0019949	P-0015047-T01-IM6	76	Female	PD-(L)1	NSCLC	15	0	0	12.9705	16
tmb_mskcc_2018	P-0019475	P-0003670-T01-IM5	75	Female	PD-(L)1	NSCLC	20	0	0	0.97872	1
tmb_mskcc_2018	P-0007081	P-0008935-T01-IM5	75	Female	PD-(L)1	NSCLC	5	1	0	10.7659	11
tmb_mskcc_2018	P-0002730	P-0015955-T01-IM6	75	Female	PD-(L)1	NSCLC	14	1	0	6.91758	8
tmb_mskcc_2018	P-0007567	P-0004693-T01-IM5	74	Female	PD-(L)1	NSCLC	2	1	0	9.7872	10
tmb_mskcc_2018	P-0023731	P-0008239-T01-IM5	74	Female	PD-(L)1	NSCLC	15	1	0	15.6595	16
tmb_mskcc_2018	P-0007405	P-0009020-T01-IM5	74	Female	PD-(L)1	NSCLC	8	1	0	12.7234	13
tmb_mskcc_2018	P-0001808	P-0009068-T01-IM5	74	Female	PD-(L)1	NSCLC	22	0	0	19.5744	20
tmb_mskcc_2018	P-0015851	P-0009431-T01-IM5	74	Female	PD-(L)1	NSCLC	1	1	0	8.80848	9
tmb_mskcc_2018	P-0000721	P-0010215-T01-IM5	74	Female	PD-(L)1	NSCLC	3	1	0	6.85104	7
tmb_mskcc_2018	P-0004803	P-0010855-T01-IM5	74	Female	PD-(L)1	NSCLC	7	1	0	6.85104	7
tmb_mskcc_2018	P-0007997	P-0011192-T01-IM5	74	Female	PD-(L)1	NSCLC	2	0	0	10.7659	11
tmb_mskcc_2018	P-0011071	P-0014772-T01-IM6	74	Female	PD-(L)1	NSCLC	5	1	0	8.64698	10
tmb_mskcc_2018	P-0013087	P-0015214-T01-IM6	74	Female	PD-(L)1	NSCLC	13	1	0	24.2115	28
tmb_mskcc_2018	P-0017697	P-0015937-T01-IM6	74	Female	PD-(L)1	NSCLC	15	0	0	10.3764	12
tmb_mskcc_2018	P-0005522	P-0000731-T01-IM3	73	Female	PD-(L)1	NSCLC	42	0	0	6.65493	6
tmb_mskcc_2018	P-0017263	P-0002351-T01-IM3	73	Female	PD-(L)1	NSCLC	11	1	0	7.76409	7
tmb_mskcc_2018	P-0016181	P-0002921-T01-IM3	73	Female	PD-(L)1	NSCLC	12	1	0	14.419	13
tmb_mskcc_2018	P-0019691	P-0007514-T01-IM5	73	Female	PD-(L)1	NSCLC	2	1	0	3.91488	4
tmb_mskcc_2018	P-0005500	P-0008678-T01-IM5	73	Female	PD-(L)1	NSCLC	25	0	0	7.82976	8
tmb_mskcc_2018	P-0009057	P-0009539-T01-IM5	73	Female	PD-(L)1	NSCLC	1	1	0	0	NA
tmb_mskcc_2018	P-0001260	P-0010256-T01-IM5	73	Female	PD-(L)1	NSCLC	21	1	0	3.91488	4
tmb_mskcc_2018	P-0012720	P-0011535-T01-IM5	73	Female	PD-(L)1	NSCLC	8	1	0	2.93616	3
tmb_mskcc_2018	P-0009100	P-0006582-T01-IM5	72	Female	PD-(L)1	NSCLC	19	0	0	4.8936	5
tmb_mskcc_2018	P-0016311	P-0008176-T01-IM5	72	Female	PD-(L)1	NSCLC	23	0	0	3.91488	4
tmb_mskcc_2018	P-0023553	P-0012341-T01-IM5	72	Female	PD-(L)1	NSCLC	3	1	0	5.87232	6
tmb_mskcc_2018	P-0003432	P-0002151-T01-IM3	71	Female	PD-(L)1	NSCLC	25	0	0	9.9824	9
tmb_mskcc_2018	P-0006414	P-0005898-T01-IM5	71	Female	PD-(L)1	NSCLC	21	0	0	3.91488	4
tmb_mskcc_2018	P-0019657	P-0011499-T01-IM5	71	Female	PD-(L)1	NSCLC	6	1	0	7.82976	8
tmb_mskcc_2018	P-0024068	P-0015078-T01-IM6	71	Female	PD-(L)1	NSCLC	25	0	0	7.78228	9
tmb_mskcc_2018	P-0001850	P-0015987-T01-IM6	71	Female	PD-(L)1	NSCLC	10	1	0	7.78228	9
tmb_mskcc_2018	P-0003944	P-0016308-T01-IM6	71	Female	PD-(L)1	NSCLC	14	1	0	14.6999	18
tmb_mskcc_2018	P-0002386	P-0001296-T01-IM3	70	Female	PD-(L)1	NSCLC	2	1	0	3.32747	3
tmb_mskcc_2018	P-0001400	P-0002279-T01-IM3	70	Female	PD-(L)1	NSCLC	3	1	0	7.76409	6
tmb_mskcc_2018	P-0004857	P-0003553-T01-IM5	70	Female	PD-(L)1	NSCLC	21	0	0	29.3616	31
tmb_mskcc_2018	P-0007124	P-0007583-T01-IM5	70	Female	PD-(L)1	NSCLC	7	1	0	13.7021	14
tmb_mskcc_2018	P-0002647	P-0007879-T01-IM5	70	Female	PD-(L)1	NSCLC	31	0	0	9.7872	10
tmb_mskcc_2018	P-0007314	P-0007977-T01-IM5	70	Female	PD-(L)1	NSCLC	3	1	0	5.87232	6
tmb_mskcc_2018	P-0013029	P-0013233-T01-IM5	70	Female	PD-(L)1	NSCLC	13	0	0	7.82976	8
tmb_mskcc_2018	P-0004812	P-0016910-T01-IM6	70	Female	PD-(L)1	NSCLC	13	0	0	2.59409	3
tmb_mskcc_2018	P-0013360	P-0000208-T01-IM3	69	Female	PD-(L)1	NSCLC	13	1	0	2.21831	2
tmb_mskcc_2018	P-0000758	P-0002247-T01-IM3	69	Female	PD-(L)1	NSCLC	19	1	0	21.074	19
tmb_mskcc_2018	P-0009411	P-0002751-T01-IM3	69	Female	PD-(L)1	NSCLC	11	1	0	2.21831	2
tmb_mskcc_2018	P-0009365	P-0004890-T01-IM5	69	Female	PD-(L)1	NSCLC	18	0	0	10.7659	12
tmb_mskcc_2018	P-0011401	P-0005510-T01-IM5	69	Female	PD-(L)1	NSCLC	55	0	0	5.87232	6
tmb_mskcc_2018	P-0016691	P-0010355-T01-IM5	69	Female	PD-(L)1	NSCLC	1	1	0	6.85104	7
tmb_mskcc_2018	P-0003865	P-0014513-T01-IM6	69	Female	PD-(L)1	NSCLC	3	0	0	2.59409	3
tmb_mskcc_2018	P-0013347	P-0015593-T01-IM6	69	Female	PD-(L)1	NSCLC	14	0	0	4.32349	5
tmb_mskcc_2018	P-0013938	P-0016046-T01-IM6	69	Female	PD-(L)1	NSCLC	16	0	0	5.18819	6
tmb_mskcc_2018	P-0009451	P-0001832-T01-IM3	68	Female	PD-(L)1	NSCLC	3	1	0	4.43662	4
tmb_mskcc_2018	P-0009790	P-0003811-T01-IM5	68	Female	PD-(L)1	NSCLC	0	1	0	16.6382	17
tmb_mskcc_2018	P-0005929	P-0004961-T01-IM5	68	Female	PD-(L)1	NSCLC	9	1	0	0.97872	1
tmb_mskcc_2018	P-0014099	P-0012049-T01-IM5	68	Female	PD-(L)1	NSCLC	11	0	0	10.7659	11
tmb_mskcc_2018	P-0025544	P-0000165-T01-IM3	67	Female	PD-(L)1	NSCLC	1	1	0	5.54578	5
tmb_mskcc_2018	P-0007622	P-0000681-T01-IM3	67	Female	PD-(L)1	NSCLC	28	0	0	18.8556	17
tmb_mskcc_2018	P-0010161	P-0002551-T01-IM3	67	Female	PD-(L)1	NSCLC	6	0	0	17.7465	16
tmb_mskcc_2018	P-0014898	P-0002639-T01-IM3	67	Female	PD-(L)1	NSCLC	11	0	0	12.2007	11
tmb_mskcc_2018	P-0014965	P-0003132-T01-IM5	67	Female	PD-(L)1	NSCLC	7	1	0	33.2765	34
tmb_mskcc_2018	P-0021621	P-0003869-T01-IM5	67	Female	PD-(L)1	NSCLC	40	0	0	54.8083	56
tmb_mskcc_2018	P-0001538	P-0005464-T01-IM5	67	Female	PD-(L)1	NSCLC	11	1	0	6.85104	7
tmb_mskcc_2018	P-0007620	P-0006642-T01-IM5	67	Female	PD-(L)1	NSCLC	14	1	0	20.5531	21
tmb_mskcc_2018	P-0007839	P-0006954-T01-IM5	67	Female	PD-(L)1	NSCLC	3	1	0	7.82976	8
tmb_mskcc_2018	P-0002469	P-0007123-T01-IM5	67	Female	PD-(L)1	NSCLC	24	0	0	8.80848	9
tmb_mskcc_2018	P-0007925	P-0009370-T01-IM5	67	Female	PD-(L)1	NSCLC	1	0	0	8.80848	9
tmb_mskcc_2018	P-0005869	P-0002766-T01-IM3	66	Female	PD-(L)1	NSCLC	6	1	0	6.65493	5
tmb_mskcc_2018	P-0012370	P-0006674-T01-IM5	66	Female	PD-(L)1	NSCLC	7	1	0	16.6382	17
tmb_mskcc_2018	P-0014786	P-0001437-T01-IM3	65	Female	PD-(L)1	NSCLC	4	1	0	1.10916	1
tmb_mskcc_2018	P-0002444	P-0002028-T01-IM3	65	Female	PD-(L)1	NSCLC	33	0	0	6.65493	6
tmb_mskcc_2018	P-0004189	P-0004395-T01-IM5	65	Female	PD-(L)1	NSCLC	0	1	0	7.82976	8
tmb_mskcc_2018	P-0007083	P-0008442-T01-IM5	65	Female	PD-(L)1	NSCLC	11	1	0	4.8936	5
tmb_mskcc_2018	P-0016175	P-0009426-T01-IM5	65	Female	PD-(L)1	NSCLC	11	1	0	9.7872	11
tmb_mskcc_2018	P-0016646	P-0014451-T01-IM6	65	Female	PD-(L)1	NSCLC	8	1	0	9.51168	11
tmb_mskcc_2018	P-0014207	P-0014529-T01-IM6	65	Female	PD-(L)1	NSCLC	16	0	0	21.6175	22
tmb_mskcc_2018	P-0001385	P-0002731-T02-IM5	64	Female	PD-(L)1	NSCLC	25	0	0	9.7872	10
tmb_mskcc_2018	P-0004120	P-0004472-T01-IM5	63	Female	PD-(L)1	NSCLC	10	1	0	13.7021	15
tmb_mskcc_2018	P-0008295	P-0004759-T01-IM5	63	Female	PD-(L)1	NSCLC	2	1	0	1.95744	2
tmb_mskcc_2018	P-0009434	P-0006047-T02-IM5	63	Female	PD-(L)1	NSCLC	24	0	0	1.95744	2
tmb_mskcc_2018	P-0009476	P-0006294-T01-IM5	63	Female	PD-(L)1	NSCLC	15	1	0	3.91488	4
tmb_mskcc_2018	P-0010025	P-0007580-T01-IM5	63	Female	PD-(L)1	NSCLC	10	1	0	2.93616	3
tmb_mskcc_2018	P-0003347	P-0009161-T01-IM5	63	Female	PD-(L)1	NSCLC	13	0	0	10.7659	11
tmb_mskcc_2018	P-0003368	P-0009505-T01-IM5	63	Female	PD-(L)1	NSCLC	3	1	0	2.93616	3
tmb_mskcc_2018	P-0014736	P-0011033-T01-IM5	62	Female	PD-(L)1	NSCLC	11	1	0	1.95744	3
tmb_mskcc_2018	P-0001144	P-0011546-T01-IM5	62	Female	PD-(L)1	NSCLC	3	0	0	9.7872	10
tmb_mskcc_2018	P-0010715	P-0002794-T01-IM3	61	Female	PD-(L)1	NSCLC	25	0	0	0	1
tmb_mskcc_2018	P-0012427	P-0002826-T01-IM3	61	Female	PD-(L)1	NSCLC	4	1	0	14.419	12
tmb_mskcc_2018	P-0015556	P-0003584-T01-IM5	61	Female	PD-(L)1	NSCLC	36	1	0	10.7659	11
tmb_mskcc_2018	P-0002546	P-0004613-T01-IM5	61	Female	PD-(L)1	NSCLC	0	0	0	3.91488	4
tmb_mskcc_2018	P-0004517	P-0006343-T01-IM5	61	Female	PD-(L)1	NSCLC	28	0	0	5.87232	6
tmb_mskcc_2018	P-0010636	P-0011180-T01-IM5	61	Female	PD-(L)1	NSCLC	7	0	0	1.95744	2
tmb_mskcc_2018	P-0012049	P-0016782-T01-IM6	61	Female	PD-(L)1	NSCLC	3	0	0	21.6175	25
tmb_mskcc_2018	P-0003964	P-0001836-T01-IM3	60	Female	PD-(L)1	NSCLC	6	0	0	25.5106	21
tmb_mskcc_2018	P-0010385	P-0010362-T01-IM5	60	Female	PD-(L)1	NSCLC	3	1	0	2.93616	3
tmb_mskcc_2018	P-0012341	P-0016614-T01-IM6	60	Female	PD-(L)1	NSCLC	4	1	0	7.78228	8
tmb_mskcc_2018	P-0000235	P-0004279-T01-IM5	59	Female	PD-(L)1	NSCLC	13	0	0	2.93616	3
tmb_mskcc_2018	P-0009256	P-0007121-T01-IM5	59	Female	PD-(L)1	NSCLC	17	0	0	7.82976	8
tmb_mskcc_2018	P-0005456	P-0012846-T01-IM5	59	Female	PD-(L)1	NSCLC	20	0	0	7.82976	8
tmb_mskcc_2018	P-0012993	P-0000978-T01-IM3	58	Female	PD-(L)1	NSCLC	7	1	0	1.10916	1
tmb_mskcc_2018	P-0015259	P-0003738-T02-IM5	58	Female	PD-(L)1	NSCLC	27	0	0	4.8936	5
tmb_mskcc_2018	P-0016875	P-0004120-T01-IM5	58	Female	PD-(L)1	NSCLC	12	0	0	0.97872	1
tmb_mskcc_2018	P-0005794	P-0009476-T01-IM5	58	Female	PD-(L)1	NSCLC	5	1	0	7.82976	7
tmb_mskcc_2018	P-0013078	P-0010025-T01-IM5	58	Female	PD-(L)1	NSCLC	10	1	0	10.7659	11
tmb_mskcc_2018	P-0004458	P-0013189-T01-IM5	58	Female	PD-(L)1	NSCLC	20	0	0	1.95744	2
tmb_mskcc_2018	P-0004561	P-0007278-T01-IM5	57	Female	PD-(L)1	NSCLC	8	1	0	7.82976	8
tmb_mskcc_2018	P-0006639	P-0007418-T01-IM5	57	Female	PD-(L)1	NSCLC	22	0	0	16.6382	17
tmb_mskcc_2018	P-0007834	P-0008332-T01-IM5	57	Female	PD-(L)1	NSCLC	26	0	0	3.91488	4
tmb_mskcc_2018	P-0012323	P-0005579-T01-IM5	56	Female	PD-(L)1	NSCLC	1	1	0	1.95744	2
tmb_mskcc_2018	P-0009788	P-0009586-T01-IM5	56	Female	PD-(L)1	NSCLC	24	0	0	11.7446	12
tmb_mskcc_2018	P-0003283	P-0001633-T01-IM3	55	Female	PD-(L)1	NSCLC	1	1	0	4.43662	4
tmb_mskcc_2018	P-0005458	P-0002874-T01-IM3	55	Female	PD-(L)1	NSCLC	3	1	0	14.419	13
tmb_mskcc_2018	P-0006381	P-0003278-T01-IM5	55	Female	PD-(L)1	NSCLC	0	1	0	14.6808	14
tmb_mskcc_2018	P-0008522	P-0010257-T01-IM5	55	Female	PD-(L)1	NSCLC	0	1	0	9.7872	10
tmb_mskcc_2018	P-0012516	P-0010840-T02-IM5	55	Female	PD-(L)1	NSCLC	2	1	0	10.7659	11
tmb_mskcc_2018	P-0006586	P-0010986-T01-IM5	55	Female	PD-(L)1	NSCLC	2	1	0	7.82976	8
tmb_mskcc_2018	P-0002864	P-0013656-T01-IM5	55	Female	PD-(L)1	NSCLC	5	1	0	3.91488	4
tmb_mskcc_2018	P-0014600	P-0006114-T01-IM5	54	Female	PD-(L)1	NSCLC	7	1	0	2.93616	3
tmb_mskcc_2018	P-0005641	P-0009833-T01-IM5	54	Female	PD-(L)1	NSCLC	20	0	0	32.2978	32
tmb_mskcc_2018	P-0002976	P-0015531-T01-IM6	54	Female	PD-(L)1	NSCLC	9	1	0	4.32349	6
tmb_mskcc_2018	P-0012869	P-0004701-T01-IM5	53	Female	PD-(L)1	NSCLC	30	0	0	19.5744	20
tmb_mskcc_2018	P-0015679	P-0006071-T01-IM5	52	Female	PD-(L)1	NSCLC	19	0	0	19.5744	18
tmb_mskcc_2018	P-0003401	P-0006713-T01-IM5	52	Female	PD-(L)1	NSCLC	23	0	0	45.0211	46
tmb_mskcc_2018	P-0008375	P-0002917-T01-IM3	51	Female	PD-(L)1	NSCLC	30	0	0	6.65493	6
tmb_mskcc_2018	P-0014124	P-0009764-T01-IM5	51	Female	PD-(L)1	NSCLC	16	0	0	22.5106	23
tmb_mskcc_2018	P-0015521	P-0010213-T01-IM5	51	Female	PD-(L)1	NSCLC	25	0	0	15.6595	16
tmb_mskcc_2018	P-0015855	P-0012866-T01-IM5	51	Female	PD-(L)1	NSCLC	19	1	0	5.87232	6
tmb_mskcc_2018	P-0013451	P-0007978-T01-IM5	50	Female	PD-(L)1	NSCLC	6	1	0	10.7659	11
tmb_mskcc_2018	P-0013596	P-0015600-T01-IM6	50	Female	PD-(L)1	NSCLC	13	1	0	4.32349	5
tmb_mskcc_2018	P-0005235	P-0003967-T01-IM5	49	Female	PD-(L)1	NSCLC	13	0	0	3.91488	5
tmb_mskcc_2018	P-0012780	P-0015085-T01-IM6	49	Female	PD-(L)1	NSCLC	10	1	0	6.91758	8
tmb_mskcc_2018	P-0005144	P-0001665-T01-IM3	48	Female	PD-(L)1	NSCLC	5	1	0	1.10916	1
tmb_mskcc_2018	P-0006339	P-0006221-T01-IM5	48	Female	PD-(L)1	NSCLC	13	1	0	0	NA
tmb_mskcc_2018	P-0006845	P-0006724-T01-IM5	48	Female	PD-(L)1	NSCLC	18	0	0	23.4893	24
tmb_mskcc_2018	P-0003560	P-0008944-T01-IM5	47	Female	PD-(L)1	NSCLC	11	1	0	10.7659	11
tmb_mskcc_2018	P-0015257	P-0003970-T01-IM5	46	Female	PD-(L)1	NSCLC	12	1	0	1.95744	3
tmb_mskcc_2018	P-0002706	P-0001121-T01-IM3	45	Female	PD-(L)1	NSCLC	10	1	0	1.10916	1
tmb_mskcc_2018	P-0007918	P-0007088-T02-IM5	45	Female	PD-(L)1	NSCLC	32	1	0	4.8936	5
tmb_mskcc_2018	P-0006488	P-0001314-T01-IM3	44	Female	PD-(L)1	NSCLC	1	1	0	2.21831	2
tmb_mskcc_2018	P-0007517	P-0003913-T01-IM3	44	Female	PD-(L)1	NSCLC	1	1	0	3.32747	3
tmb_mskcc_2018	P-0013448	P-0002890-T01-IM3	40	Female	PD-(L)1	NSCLC	0	1	0	6.65493	6
tmb_mskcc_2018	P-0012860	P-0002559-T01-IM3	39	Female	PD-(L)1	NSCLC	43	0	0	1.10916	1
tmb_mskcc_2018	P-0016634	P-0002738-T01-IM3	32	Female	PD-(L)1	NSCLC	1	1	0	7.76409	7
tmb_mskcc_2018	P-0016724	P-0009469-T01-IM5	32	Female	PD-(L)1	NSCLC	3	0	0	2.93616	3
tmb_mskcc_2018	P-0016809	P-0001955-T01-IM3	31	Female	PD-(L)1	NSCLC	6	1	0	2.21831	2
tmb_mskcc_2018	P-0021503	P-0007633-T01-IM5	79	Male	Combo	NSCLC	48	0	0	2.93616	3
tmb_mskcc_2018	P-0007104	P-0002546-T01-IM3	68	Male	Combo	NSCLC	25	1	0	3.32747	4
tmb_mskcc_2018	P-0016240	P-0010715-T01-IM5	67	Male	Combo	NSCLC	15	0	0	49.9147	51
tmb_mskcc_2018	P-0007525	P-0001093-T01-IM3	65	Male	Combo	NSCLC	42	0	0	12.2007	11
tmb_mskcc_2018	P-0009764	P-0009319-T01-IM5	64	Male	Combo	NSCLC	35	0	0	1.95744	2
tmb_mskcc_2018	P-0008935	P-0000604-T01-IM3	59	Male	Combo	NSCLC	57	0	0	4.43662	4
tmb_mskcc_2018	P-0002255	P-0004996-T02-IM5	57	Male	Combo	NSCLC	46	1	0	2.93616	3
tmb_mskcc_2018	P-0004150	P-0002637-T01-IM3	54	Male	Combo	NSCLC	37	0	0	18.8556	17
tmb_mskcc_2018	P-0000544	P-0009274-T01-IM5	77	Female	Combo	NSCLC	7	1	0	3.91488	4
tmb_mskcc_2018	P-0001495	P-0003322-T01-IM5	72	Female	Combo	NSCLC	13	0	0	2.93616	3
tmb_mskcc_2018	P-0013314	P-0009655-T01-IM5	71	Female	Combo	NSCLC	56	0	0	2.93616	3
tmb_mskcc_2018	P-0008382	P-0005048-T01-IM5	70	Female	Combo	NSCLC	51	0	0	3.91488	4
tmb_mskcc_2018	P-0011378	P-0014328-T01-IM6	61	Female	Combo	NSCLC	1	1	0	4.32349	6
tmb_mskcc_2018	P-0015955	P-0003368-T01-IM5	59	Female	Combo	NSCLC	38	0	0	8.80848	9
tmb_mskcc_2018	P-0015758	P-0004020-T01-IM5	58	Female	Combo	NSCLC	28	1	0	4.8936	5
tmb_mskcc_2018	P-0005965	P-0003635-T01-IM5	57	Female	Combo	NSCLC	2	1	0	6.85104	7
tmb_mskcc_2018	P-0008005	P-0000205-T01-IM3	56	Female	Combo	NSCLC	2	1	0	5.54578	5
tmb_mskcc_2018	P-0004952	P-0001385-T01-IM3	51	Female	Combo	NSCLC	40	0	0	14.419	13
tmb_mskcc_2018	P-0009950	P-0000670-T01-IM3	50	Female	Combo	NSCLC	17	0	0	6.65493	5
tmb_mskcc_2018	P-0009311	P-0004103-T01-IM5	44	Female	Combo	NSCLC	23	1	0	0.97872	1
tmb_mskcc_2018	P-0010937	P-0010891-T01-IM5	42	Female	Combo	NSCLC	2	1	0	0.97872	1
tmb_mskcc_2018	P-0023425	P-0006220-T01-IM5	90	Male	PD-(L)1	RCC	1	1	0	1.95744	2	30
tmb_mskcc_2018	P-0021004	P-0002976-T01-IM3	77	Male	PD-(L)1	RCC	21	1	0	2.21831	2
tmb_mskcc_2018	P-0002049	P-0005641-T01-IM5	76	Male	PD-(L)1	RCC	7	1	0	0.97872	2
tmb_mskcc_2018	P-0007531	P-0004150-T01-IM5	73	Male	PD-(L)1	RCC	25	0	0	5.87232	6
tmb_mskcc_2018	P-0006911	P-0014600-T01-IM6	73	Male	PD-(L)1	RCC	1	1	0	4.32349	6
tmb_mskcc_2018	P-0001298	P-0006239-T01-IM5	72	Male	PD-(L)1	RCC	42	0	0	2.93616	4
tmb_mskcc_2018	P-0018340	P-0005719-T01-IM5	71	Male	PD-(L)1	RCC	48	0	0	3.91488	4
tmb_mskcc_2018	P-0001420	P-0008249-T01-IM5	69	Male	PD-(L)1	RCC	24	0	0	2.93616	3
tmb_mskcc_2018	P-0002452	P-0008537-T01-IM5	69	Male	PD-(L)1	RCC	3	1	0	0	NA
tmb_mskcc_2018	P-0008792	P-0015433-T01-IM6	68	Male	PD-(L)1	RCC	13	0	0	0.864698	1
tmb_mskcc_2018	P-0008800	P-0005593-T01-IM5	67	Male	PD-(L)1	RCC	59	0	0	0.97872	1
tmb_mskcc_2018	P-0009969	P-0011418-T01-IM5	67	Male	PD-(L)1	RCC	22	0	0	3.91488	4
tmb_mskcc_2018	P-0020147	P-0005682-T01-IM5	66	Male	PD-(L)1	RCC	20	1	0	3.91488	4
tmb_mskcc_2018	P-0013920	P-0012040-T01-IM5	66	Male	PD-(L)1	RCC	5	1	0	3.91488	4
tmb_mskcc_2018	P-0009638	P-0006095-T01-IM5	65	Male	PD-(L)1	RCC	6	1	0	5.87232	6
tmb_mskcc_2018	P-0004315	P-0008772-T01-IM5	65	Male	PD-(L)1	RCC	21	0	0	2.93616	4
tmb_mskcc_2018	P-0000628	P-0006586-T01-IM5	64	Male	PD-(L)1	RCC	11	1	0	3.91488	4
tmb_mskcc_2018	P-0008765	P-0003283-T01-IM5	63	Male	PD-(L)1	RCC	17	0	0	2.93616	3
tmb_mskcc_2018	P-0010362	P-0006381-T01-IM5	63	Male	PD-(L)1	RCC	24	1	0	1.95744	2
tmb_mskcc_2018	P-0000082	P-0012516-T01-IM5	63	Male	PD-(L)1	RCC	22	0	0	3.91488	4
tmb_mskcc_2018	P-0003972	P-0010212-T01-IM5	62	Male	PD-(L)1	RCC	9	0	0	3.91488	4
tmb_mskcc_2018	P-0004395	P-0010603-T01-IM5	62	Male	PD-(L)1	RCC	12	0	0	4.8936	6
tmb_mskcc_2018	P-0004890	P-0003003-T01-IM3	61	Male	PD-(L)1	RCC	22	0	0	4.43662	4
tmb_mskcc_2018	P-0005510	P-0004813-T02-IM5	61	Male	PD-(L)1	RCC	39	0	0	3.91488	4
tmb_mskcc_2018	P-0007916	P-0010963-T01-IM5	61	Male	PD-(L)1	RCC	3	1	0	0.97872	1
tmb_mskcc_2018	P-0009379	P-0013368-T01-IM5	61	Male	PD-(L)1	RCC	20	0	0	1.95744	2
tmb_mskcc_2018	P-0000731	P-0003766-T01-IM5	60	Male	PD-(L)1	RCC	11	1	0	4.8936	5
tmb_mskcc_2018	P-0002351	P-0005354-T01-IM5	60	Male	PD-(L)1	RCC	44	1	0	5.87232	6
tmb_mskcc_2018	P-0002905	P-0006498-T01-IM5	60	Male	PD-(L)1	RCC	33	1	0	0	NA
tmb_mskcc_2018	P-0004588	P-0013967-T01-IM5	60	Male	PD-(L)1	RCC	18	0	0	7.82976	8
tmb_mskcc_2018	P-0005295	P-0014064-T01-IM5	60	Male	PD-(L)1	RCC	20	0	0	1.95744	2
tmb_mskcc_2018	P-0006516	P-0014619-T01-IM6	60	Male	PD-(L)1	RCC	18	0	0	2.59409	3
tmb_mskcc_2018	P-0011244	P-0005954-T01-IM5	59	Male	PD-(L)1	RCC	38	0	0	2.93616	3
tmb_mskcc_2018	P-0006935	P-0008830-T01-IM5	58	Male	PD-(L)1	RCC	21	0	0	1.95744	2
tmb_mskcc_2018	P-0012279	P-0008964-T01-IM5	57	Male	PD-(L)1	RCC	21	0	0	0.97872	2
tmb_mskcc_2018	P-0011095	P-0005226-T01-IM5	56	Male	PD-(L)1	RCC	29	1	0	2.93616	3
tmb_mskcc_2018	P-0004397	P-0006738-T01-IM5	56	Male	PD-(L)1	RCC	18	0	0	3.91488	4
tmb_mskcc_2018	P-0005383	P-0004294-T01-IM5	54	Male	PD-(L)1	RCC	7	1	0	3.91488	4
tmb_mskcc_2018	P-0005493	P-0005177-T01-IM5	53	Male	PD-(L)1	RCC	19	1	0	0.97872	1
tmb_mskcc_2018	P-0004661	P-0009706-T01-IM5	53	Male	PD-(L)1	RCC	26	0	0	22.5106	23
tmb_mskcc_2018	P-0012529	P-0002940-T01-IM3	52	Male	PD-(L)1	RCC	17	0	0	2.21831	2
tmb_mskcc_2018	P-0014379	P-0006904-T01-IM5	52	Male	PD-(L)1	RCC	78	0	0	1.95744	2
tmb_mskcc_2018	P-0003197	P-0004397-T01-IM5	51	Male	PD-(L)1	RCC	38	0	0	3.91488	4
tmb_mskcc_2018	P-0005201	P-0009717-T01-IM5	51	Male	PD-(L)1	RCC	24	0	0	3.91488	4
tmb_mskcc_2018	P-0007970	P-0010791-T01-IM5	51	Male	PD-(L)1	RCC	24	0	0	3.91488	4
tmb_mskcc_2018	P-0004700	P-0002941-T01-IM3	50	Male	PD-(L)1	RCC	11	1	0	2.21831	2
tmb_mskcc_2018	P-0006109	P-0011095-T01-IM5	50	Male	PD-(L)1	RCC	24	0	0	0	NA
tmb_mskcc_2018	P-0012968	P-0009788-T01-IM5	49	Male	PD-(L)1	RCC	24	0	0	1.95744	2
tmb_mskcc_2018	P-0004142	P-0006550-T01-IM5	47	Male	PD-(L)1	RCC	39	0	0	1.95744	2
tmb_mskcc_2018	P-0009497	P-0008005-T01-IM5	45	Male	PD-(L)1	RCC	27	0	0	3.91488	4
tmb_mskcc_2018	P-0006193	P-0005808-T01-IM5	41	Male	PD-(L)1	RCC	48	0	0	4.8936	5
tmb_mskcc_2018	P-0005309	P-0003406-T01-IM5	35	Male	PD-(L)1	RCC	13	1	0	2.93616	3
tmb_mskcc_2018	P-0016028	P-0002270-T01-IM3	33	Male	PD-(L)1	RCC	16	0	0	4.43662	4
tmb_mskcc_2018	P-0021454	P-0001738-T01-IM3	24	Male	PD-(L)1	RCC	0	1	0	1.10916	1
tmb_mskcc_2018	P-0016925	P-0012137-T01-IM5	80	Female	PD-(L)1	RCC	4	1	0	0	1
tmb_mskcc_2018	P-0015904	P-0004413-T01-IM5	73	Female	PD-(L)1	RCC	39	0	0	1.95744	2
tmb_mskcc_2018	P-0005882	P-0000740-T01-IM3	69	Female	PD-(L)1	RCC	24	0	0	5.54578	5
tmb_mskcc_2018	P-0005912	P-0006510-T01-IM5	69	Female	PD-(L)1	RCC	43	0	0	17.617	18
tmb_mskcc_2018	P-0024866	P-0007210-T01-IM5	68	Female	PD-(L)1	RCC	4	1	0	2.93616	4
tmb_mskcc_2018	P-0012189	P-0013089-T01-IM5	67	Female	PD-(L)1	RCC	9	1	0	5.87232	6
tmb_mskcc_2018	P-0001186	P-0005332-T01-IM5	66	Female	PD-(L)1	RCC	20	1	0	2.93616	4
tmb_mskcc_2018	P-0018925	P-0005437-T01-IM5	66	Female	PD-(L)1	RCC	37	0	0	0	NA
tmb_mskcc_2018	P-0001171	P-0006762-T02-IM5	64	Female	PD-(L)1	RCC	68	1	0	3.91488	4
tmb_mskcc_2018	P-0009714	P-0005458-T01-IM5	63	Female	PD-(L)1	RCC	36	0	0	2.93616	4
tmb_mskcc_2018	P-0016614	P-0008522-T01-IM5	63	Female	PD-(L)1	RCC	16	1	0	7.82976	8
tmb_mskcc_2018	P-0010232	P-0010046-T01-IM5	54	Female	PD-(L)1	RCC	11	1	0	0.97872	1
tmb_mskcc_2018	P-0008492	P-0006334-T01-IM5	53	Female	PD-(L)1	RCC	38	0	0	2.93616	3
tmb_mskcc_2018	P-0008904	P-0008785-T01-IM5	53	Female	PD-(L)1	RCC	11	1	0	3.91488	4
tmb_mskcc_2018	P-0004253	P-0002820-T01-IM3	50	Female	PD-(L)1	RCC	38	0	0	4.43662	4
tmb_mskcc_2018	P-0005062	P-0008340-T01-IM5	50	Female	PD-(L)1	RCC	5	1	0	3.91488	4
tmb_mskcc_2018	P-0004518	P-0012323-T01-IM5	47	Female	PD-(L)1	RCC	5	1	0	4.8936	5
tmb_mskcc_2018	P-0026063	P-0006746-T01-IM5	16	Female	PD-(L)1	RCC	7	1	0	0	NA
tmb_mskcc_2018	P-0005488	P-0005494-T01-IM5	72	Male	Combo	RCC	33	0	0	0	NA
tmb_mskcc_2018	P-0007118	P-0009347-T01-IM5	72	Male	Combo	RCC	25	0	0	9.7872	9
tmb_mskcc_2018	P-0002818	P-0007399-T01-IM5	66	Male	Combo	RCC	28	0	0	2.93616	3
tmb_mskcc_2018	P-0016542	P-0002864-T01-IM3	65	Male	Combo	RCC	13	1	0	3.32747	3
tmb_mskcc_2018	P-0006895	P-0013728-T01-IM5	62	Male	Combo	RCC	46	0	0	1.95744	2
tmb_mskcc_2018	P-0002921	P-0010311-T01-IM5	60	Male	Combo	RCC	34	0	0	7.82976	8
tmb_mskcc_2018	P-0009274	P-0003583-T01-IM5	59	Male	Combo	RCC	34	0	0	0	NA
tmb_mskcc_2018	P-0010013	P-0004170-T01-IM5	59	Male	Combo	RCC	38	0	0	1.95744	3
tmb_mskcc_2018	P-0011541	P-0006503-T01-IM5	59	Male	Combo	RCC	27	1	0	4.8936	5
tmb_mskcc_2018	P-0003921	P-0008137-T01-IM5	54	Male	Combo	RCC	33	0	0	2.93616	3
tmb_mskcc_2018	P-0002418	P-0006959-T01-IM5	53	Male	Combo	RCC	30	0	0	1.95744	2
tmb_mskcc_2018	P-0014666	P-0008459-T02-IM5	53	Male	Combo	RCC	29	0	0	0.97872	1
tmb_mskcc_2018	P-0007845	P-0012267-T01-IM5	72	Female	Combo	RCC	45	0	0	3.91488	4
tmb_mskcc_2018	P-0005271	P-0002615-T01-IM3	57	Female	Combo	RCC	46	0	0	4.43662	4
tmb_mskcc_2018	P-0008399	P-0003721-T01-IM5	57	Female	Combo	RCC	35	0	0	2.93616	3
tmb_mskcc_2018	P-0007238	P-0007806-T01-IM5	53	Female	Combo	RCC	18	1	0	2.93616	3
tmb_mskcc_2018	P-0016697	P-0007310-T01-IM5	46	Female	Combo	RCC	31	0	0	8.80848	9
tmb_mskcc_2018	P-0002456	P-0005187-T01-IM5	44	Female	Combo	RCC	33	0	0	6.85104	7
tmb_mskcc_2018	P-0005783	P-0004077-T01-IM5	36	Female	Combo	RCC	7	1	0	1.95744	2
tmb_mskcc_2018	P-0021911	P-0000350-T01-IM3	22	Female	Combo	RCC	26	1	0	0	NA
tmb_mskcc_2018	P-0003555	P-0016287-T01-IM6	90	Male	PD-(L)1	SKCM	11	1	0	5.18819	5		Drug
tmb_mskcc_2018	P-0000268	P-0009245-T01-IM5	88	Male	PD-(L)1	SKCM	11	1	0	23.4893	25
tmb_mskcc_2018	P-0007484	P-0009324-T02-IM5	87	Male	PD-(L)1	SKCM	21	0	0	22.5106	23
tmb_mskcc_2018	P-0009152	P-0016648-T01-IM6	87	Male	PD-(L)1	SKCM	14	0	0	1.7294	2
tmb_mskcc_2018	P-0008816	P-0008974-T01-IM5	86	Male	PD-(L)1	SKCM	4	1	0	34.2552	37
tmb_mskcc_2018	P-0015661	P-0004815-T01-IM5	85	Male	PD-(L)1	SKCM	2	1	0	3.91488	4
tmb_mskcc_2018	P-0002472	P-0010818-T01-IM5	85	Male	PD-(L)1	SKCM	10	1	0	15.6595	16
tmb_mskcc_2018	P-0010199	P-0012860-T01-IM5	85	Male	PD-(L)1	SKCM	10	0	0	93.9571	97
tmb_mskcc_2018	P-0014507	P-0015010-T01-IM6	85	Male	PD-(L)1	SKCM	13	0	0	1.7294	2
tmb_mskcc_2018	P-0003507	P-0015512-T01-IM6	85	Male	PD-(L)1	SKCM	16	0	0	96.8462	114
tmb_mskcc_2018	P-0002614	P-0003871-T01-IM5	84	Male	PD-(L)1	SKCM	4	0	0	88.0848	93
tmb_mskcc_2018	P-0017276	P-0006155-T02-IM5	83	Male	PD-(L)1	SKCM	4	0	0	71.4465	74
tmb_mskcc_2018	P-0021848	P-0012408-T01-IM5	83	Male	PD-(L)1	SKCM	17	0	0	14.6808	16
tmb_mskcc_2018	P-0005054	P-0013448-T01-IM5	83	Male	PD-(L)1	SKCM	19	0	0	12.7234	13
tmb_mskcc_2018	P-0006570	P-0014556-T01-IM6	83	Male	PD-(L)1	SKCM	5	1	0	16.4293	20
tmb_mskcc_2018	P-0013861	P-0014682-T01-IM6	83	Male	PD-(L)1	SKCM	16	0	0	0.864698	1
tmb_mskcc_2018	P-0013873	P-0015182-T01-IM6	83	Male	PD-(L)1	SKCM	17	0	0	3.45879	4
tmb_mskcc_2018	P-0020995	P-0003359-T01-IM5	82	Male	PD-(L)1	SKCM	1	1	0	2.93616	3
tmb_mskcc_2018	P-0003377	P-0007281-T01-IM5	82	Male	PD-(L)1	SKCM	6	1	0	11.7446	12
tmb_mskcc_2018	P-0005842	P-0009747-T01-IM5	82	Male	PD-(L)1	SKCM	19	1	0	24.468	26
tmb_mskcc_2018	P-0017208	P-0006541-T01-IM5	81	Male	PD-(L)1	SKCM	47	1	0	33.2765	34
tmb_mskcc_2018	P-0002715	P-0013659-T01-IM5	81	Male	PD-(L)1	SKCM	17	0	0	9.7872	10
tmb_mskcc_2018	P-0017241	P-0002019-T01-IM3	80	Male	PD-(L)1	SKCM	7	0	0	1.10916	1
tmb_mskcc_2018	P-0025827	P-0008228-T01-IM5	80	Male	PD-(L)1	SKCM	28	0	0	43.0637	45
tmb_mskcc_2018	P-0024827	P-0013313-T01-IM5	79	Male	PD-(L)1	SKCM	11	1	0	5.87232	6
tmb_mskcc_2018	P-0020047	P-0014137-T01-IM5	78	Male	PD-(L)1	SKCM	9	0	0	24.468	26
tmb_mskcc_2018	P-0008439	P-0004272-T01-IM5	77	Male	PD-(L)1	SKCM	3	1	0	9.7872	11
tmb_mskcc_2018	P-0006743	P-0005228-T01-IM5	76	Male	PD-(L)1	SKCM	39	0	0	91.9997	94
tmb_mskcc_2018	P-0020399	P-0005366-T01-IM5	74	Male	PD-(L)1	SKCM	13	1	0	147.787	151
tmb_mskcc_2018	P-0000121	P-0012420-T01-IM5	73	Male	PD-(L)1	SKCM	19	0	0	10.7659	12
tmb_mskcc_2018	P-0023194	P-0005180-T01-IM5	72	Male	PD-(L)1	SKCM	11	1	0	1.95744	2
tmb_mskcc_2018	P-0019754	P-0005421-T01-IM5	72	Male	PD-(L)1	SKCM	32	0	0	14.6808	16
tmb_mskcc_2018	P-0000249	P-0008733-T01-IM5	72	Male	PD-(L)1	SKCM	12	1	0	7.82976	9
tmb_mskcc_2018	P-0003543	P-0012361-T01-IM5	71	Male	PD-(L)1	SKCM	16	1	0	45.0211	48
tmb_mskcc_2018	P-0003456	P-0007810-T02-IM5	70	Male	PD-(L)1	SKCM	27	0	0	42.0849	44
tmb_mskcc_2018	P-0008380	P-0013111-T01-IM5	70	Male	PD-(L)1	SKCM	20	0	0	19.5744	21
tmb_mskcc_2018	P-0010004	P-0015471-T01-IM6	70	Male	PD-(L)1	SKCM	13	0	0	1.7294	2
tmb_mskcc_2018	P-0013294	P-0013389-T01-IM5	69	Male	PD-(L)1	SKCM	18	0	0	5.87232	6
tmb_mskcc_2018	P-0004126	P-0003899-T01-IM5	68	Male	PD-(L)1	SKCM	3	0	0	1.95744	2
tmb_mskcc_2018	P-0019226	P-0005928-T01-IM5	68	Male	PD-(L)1	SKCM	29	0	0	17.617	19
tmb_mskcc_2018	P-0010104	P-0009019-T01-IM5	68	Male	PD-(L)1	SKCM	13	1	0	2.93616	3
tmb_mskcc_2018	P-0025720	P-0013274-T01-IM5	67	Male	PD-(L)1	SKCM	13	1	0	6.85104	8
tmb_mskcc_2018	P-0010312	P-0013318-T01-IM5	67	Male	PD-(L)1	SKCM	18	0	0	6.85104	8
tmb_mskcc_2018	P-0015591	P-0015989-T01-IM6	67	Male	PD-(L)1	SKCM	14	0	0	2.59409	3
tmb_mskcc_2018	P-0010450	P-0014966-T01-IM6	66	Male	PD-(L)1	SKCM	17	0	0	5.18819	7
tmb_mskcc_2018	P-0004495	P-0008659-T01-IM5	65	Male	PD-(L)1	SKCM	8	1	0	8.80848	9
tmb_mskcc_2018	P-0010065	P-0015791-T01-IM6	65	Male	PD-(L)1	SKCM	58	1	0	6.91758	9
tmb_mskcc_2018	P-0004701	P-0006845-T01-IM5	64	Male	PD-(L)1	SKCM	29	0	0	5.87232	5
tmb_mskcc_2018	P-0003229	P-0013232-T01-IM5	63	Male	PD-(L)1	SKCM	11	0	0	46.9785	49
tmb_mskcc_2018	P-0008442	P-0006177-T01-IM5	62	Male	PD-(L)1	SKCM	8	1	0	42.0849	44
tmb_mskcc_2018	P-0001365	P-0014159-T01-IM5	61	Male	PD-(L)1	SKCM	2	1	0	19.5744	19
tmb_mskcc_2018	P-0008678	P-0007142-T01-IM5	60	Male	PD-(L)1	SKCM	28	0	0	4.8936	5
tmb_mskcc_2018	P-0009501	P-0007927-T01-IM5	60	Male	PD-(L)1	SKCM	4	1	0	0.97872	1
tmb_mskcc_2018	P-0010256	P-0009292-T01-IM5	60	Male	PD-(L)1	SKCM	24	0	0	7.82976	9
tmb_mskcc_2018	P-0007619	P-0004700-T01-IM5	59	Male	PD-(L)1	SKCM	32	1	0	0	NA
tmb_mskcc_2018	P-0007633	P-0010847-T01-IM5	59	Male	PD-(L)1	SKCM	22	0	0	19.5744	20
tmb_mskcc_2018	P-0003117	P-0009648-T01-IM5	58	Male	PD-(L)1	SKCM	15	1	0	0.97872	1
tmb_mskcc_2018	P-0003568	P-0013596-T01-IM5	58	Male	PD-(L)1	SKCM	8	1	0	9.7872	12
tmb_mskcc_2018	P-0002483	P-0007232-T01-IM5	57	Male	PD-(L)1	SKCM	10	0	0	0	NA
tmb_mskcc_2018	P-0005177	P-0004048-T01-IM5	56	Male	PD-(L)1	SKCM	41	1	0	0.97872	2
tmb_mskcc_2018	P-0012040	P-0008050-T01-IM5	55	Male	PD-(L)1	SKCM	15	0	0	0.97872	1
tmb_mskcc_2018	P-0014242	P-0015521-T01-IM6	54	Male	PD-(L)1	SKCM	15	0	0	19.0234	21
tmb_mskcc_2018	P-0003757	P-0015530-T01-IM6	54	Male	PD-(L)1	SKCM	15	0	0	5.18819	7
tmb_mskcc_2018	P-0005352	P-0015855-T01-IM6	54	Male	PD-(L)1	SKCM	16	0	0	10.3764	13
tmb_mskcc_2018	P-0010111	P-0005687-T01-IM5	53	Male	PD-(L)1	SKCM	11	1	0	1.95744	3
tmb_mskcc_2018	P-0004348	P-0006973-T01-IM5	52	Male	PD-(L)1	SKCM	61	0	0	10.7659	12
tmb_mskcc_2018	P-0006177	P-0011476-T01-IM5	49	Male	PD-(L)1	SKCM	16	0	0	6.85104	7
tmb_mskcc_2018	P-0002429	P-0012529-T01-IM5	48	Male	PD-(L)1	SKCM	4	1	0	10.7659	12
tmb_mskcc_2018	P-0002914	P-0014379-T01-IM6	48	Male	PD-(L)1	SKCM	17	0	0	0.864698	2
tmb_mskcc_2018	P-0010495	P-0001706-T01-IM3	45	Male	PD-(L)1	SKCM	15	1	0	22.1831	20
tmb_mskcc_2018	P-0015182	P-0010644-T01-IM5	40	Male	PD-(L)1	SKCM	10	1	0	0.97872	1
tmb_mskcc_2018	P-0017285	P-0007238-T01-IM5	30	Male	PD-(L)1	SKCM	28	0	0	1.95744	3
tmb_mskcc_2018	P-0023086	P-0015007-T01-IM6	20	Male	PD-(L)1	SKCM	19	0	0	6.05289	8
tmb_mskcc_2018	P-0000891	P-0006719-T01-IM5	90	Female	PD-(L)1	SKCM	28	0	0	38.1701	38		Sex
tmb_mskcc_2018	P-0013283	P-0009349-T01-IM5	88	Female	PD-(L)1	SKCM	21	0	0	34.2552	36
tmb_mskcc_2018	P-0005727	P-0008946-T01-IM5	87	Female	PD-(L)1	SKCM	23	0	0	15.6595	17
tmb_mskcc_2018	P-0019101	P-0016276-T01-IM6	86	Female	PD-(L)1	SKCM	12	0	0	6.91758	7
tmb_mskcc_2018	P-0019771	P-0007293-T01-IM5	85	Female	PD-(L)1	SKCM	29	0	0	5.87232	6
tmb_mskcc_2018	P-0011524	P-0004457-T01-IM5	83	Female	PD-(L)1	SKCM	11	1	0	38.1701	40
tmb_mskcc_2018	P-0000880	P-0002157-T01-IM3	81	Female	PD-(L)1	SKCM	0	0	0	23.2923	21
tmb_mskcc_2018	P-0015716	P-0005146-T01-IM5	78	Female	PD-(L)1	SKCM	32	0	0	8.80848	9
tmb_mskcc_2018	P-0015923	P-0005260-T01-IM5	77	Female	PD-(L)1	SKCM	13	0	0	11.7446	11
tmb_mskcc_2018	P-0005634	P-0002422-T01-IM3	76	Female	PD-(L)1	SKCM	6	1	0	2.21831	2
tmb_mskcc_2018	P-0014010	P-0008870-T01-IM5	76	Female	PD-(L)1	SKCM	19	0	0	0.97872	1
tmb_mskcc_2018	P-0021304	P-0015122-T01-IM6	75	Female	PD-(L)1	SKCM	2	0	0	9.51168	12
tmb_mskcc_2018	P-0009363	P-0005655-T01-IM5	74	Female	PD-(L)1	SKCM	23	0	0	3.91488	4
tmb_mskcc_2018	P-0016314	P-0008857-T01-IM5	74	Female	PD-(L)1	SKCM	24	0	0	49.9147	52
tmb_mskcc_2018	P-0022688	P-0004349-T01-IM5	72	Female	PD-(L)1	SKCM	35	0	0	5.87232	7
tmb_mskcc_2018	P-0024419	P-0007876-T01-IM5	72	Female	PD-(L)1	SKCM	12	0	0	36.2126	38
tmb_mskcc_2018	P-0025394	P-0010495-T01-IM5	71	Female	PD-(L)1	SKCM	2	1	0	3.91488	5
tmb_mskcc_2018	P-0004778	P-0008784-T02-IM5	70	Female	PD-(L)1	SKCM	8	1	0	8.80848	7
tmb_mskcc_2018	P-0004971	P-0010915-T01-IM5	70	Female	PD-(L)1	SKCM	13	1	0	18.5957	20
tmb_mskcc_2018	P-0016238	P-0015697-T01-IM6	69	Female	PD-(L)1	SKCM	14	0	0	18.1587	21
tmb_mskcc_2018	P-0002939	P-0009831-T01-IM5	68	Female	PD-(L)1	SKCM	15	1	0	1.95744	2
tmb_mskcc_2018	P-0009588	P-0015257-T01-IM6	68	Female	PD-(L)1	SKCM	14	0	0	58.7995	69
tmb_mskcc_2018	P-0001621	P-0016697-T01-IM6	68	Female	PD-(L)1	SKCM	14	0	0	0.864698	1
tmb_mskcc_2018	P-0010088	P-0006773-T01-IM5	67	Female	PD-(L)1	SKCM	9	1	0	4.8936	5
tmb_mskcc_2018	P-0018188	P-0008490-T01-IM5	67	Female	PD-(L)1	SKCM	24	0	0	5.87232	6
tmb_mskcc_2018	P-0015745	P-0009435-T01-IM5	66	Female	PD-(L)1	SKCM	20	0	0	0.97872	1
tmb_mskcc_2018	P-0003119	P-0006339-T01-IM5	64	Female	PD-(L)1	SKCM	1	0	0	63.6168	66
tmb_mskcc_2018	P-0009426	P-0010614-T01-IM5	62	Female	PD-(L)1	SKCM	11	1	0	1.95744	2
tmb_mskcc_2018	P-0014451	P-0010975-T01-IM5	62	Female	PD-(L)1	SKCM	0	1	0	4.8936	5
tmb_mskcc_2018	P-0014529	P-0012315-T01-IM5	62	Female	PD-(L)1	SKCM	18	0	0	11.7446	14
tmb_mskcc_2018	P-0012729	P-0004686-T01-IM5	61	Female	PD-(L)1	SKCM	5	1	0	2.93616	3
tmb_mskcc_2018	P-0010648	P-0012550-T01-IM5	60	Female	PD-(L)1	SKCM	16	0	0	57.7445	60
tmb_mskcc_2018	P-0015983	P-0005121-T02-IM5	57	Female	PD-(L)1	SKCM	11	0	0	2.93616	3
tmb_mskcc_2018	P-0011162	P-0012966-T01-IM5	57	Female	PD-(L)1	SKCM	12	1	0	2.93616	3
tmb_mskcc_2018	P-0013025	P-0014124-T01-IM5	54	Female	PD-(L)1	SKCM	13	0	0	0	NA
tmb_mskcc_2018	P-0003372	P-0008434-T01-IM5	51	Female	PD-(L)1	SKCM	23	0	0	50.8934	53
tmb_mskcc_2018	P-0010847	P-0001179-T01-IM3	50	Female	PD-(L)1	SKCM	6	1	0	3.32747	3
tmb_mskcc_2018	P-0003255	P-0010140-T01-IM5	46	Female	PD-(L)1	SKCM	21	0	0	0	NA
tmb_mskcc_2018	P-0013200	P-0016506-T01-IM6	46	Female	PD-(L)1	SKCM	14	0	0	3.45879	4
tmb_mskcc_2018	P-0012361	P-0014229-T01-IM6	45	Female	PD-(L)1	SKCM	16	0	0	29.3997	35
tmb_mskcc_2018	P-0002517	P-0013956-T01-IM5	44	Female	PD-(L)1	SKCM	8	1	0	5.87232	7
tmb_mskcc_2018	P-0001174	P-0002507-T01-IM3	43	Female	PD-(L)1	SKCM	10	1	0	5.54578	5
tmb_mskcc_2018	P-0017602	P-0014666-T01-IM6	30	Female	PD-(L)1	SKCM	17	0	0	0	NA
tmb_mskcc_2018	P-0021841	P-0012869-T01-IM5	23	Female	PD-(L)1	SKCM	14	1	0	4.8936	6
tmb_mskcc_2018	P-0020167	P-0000893-T01-IM3	90	Male	CTLA-4	SKCM	16	1	0	6.65493	5		Age
tmb_mskcc_2018	P-0008718	P-0001892-T01-IM3	86	Male	CTLA-4	SKCM	4	1	0	4.43662	4
tmb_mskcc_2018	P-0018229	P-0002305-T01-IM3	80	Male	CTLA-4	SKCM	14	0	0	9.9824	8
tmb_mskcc_2018	P-0014422	P-0000646-T02-IM3	79	Male	CTLA-4	SKCM	77	0	0	41.0387	38
tmb_mskcc_2018	P-0021622	P-0010937-T01-IM5	79	Male	CTLA-4	SKCM	12	1	0	36.2126	38
tmb_mskcc_2018	P-0006097	P-0000686-T01-IM3	78	Male	CTLA-4	SKCM	80	0	0	179.683	163
tmb_mskcc_2018	P-0011439	P-0002993-T01-IM3	78	Male	CTLA-4	SKCM	59	1	0	4.43662	4
tmb_mskcc_2018	P-0025079	P-0008080-T01-IM5	77	Male	CTLA-4	SKCM	39	0	0	46.9785	48
tmb_mskcc_2018	P-0012728	P-0001756-T01-IM3	74	Male	CTLA-4	SKCM	40	0	0	44.3662	41
tmb_mskcc_2018	P-0004140	P-0002517-T01-IM3	74	Male	CTLA-4	SKCM	19	1	0	2.21831	2
tmb_mskcc_2018	P-0004605	P-0001361-T01-IM3	73	Male	CTLA-4	SKCM	42	1	0	34.3838	31
tmb_mskcc_2018	P-0009337	P-0001485-T01-IM3	71	Male	CTLA-4	SKCM	7	1	0	74.3134	69
tmb_mskcc_2018	P-0025146	P-0009497-T01-IM5	71	Male	CTLA-4	SKCM	56	0	0	2.93616	3
tmb_mskcc_2018	P-0006672	P-0012282-T01-IM5	70	Male	CTLA-4	SKCM	17	0	0	9.7872	11
tmb_mskcc_2018	P-0005254	P-0001679-T01-IM3	69	Male	CTLA-4	SKCM	4	1	0	5.54578	5
tmb_mskcc_2018	P-0019240	P-0002504-T01-IM3	67	Male	CTLA-4	SKCM	28	1	0	36.6021	34
tmb_mskcc_2018	P-0000227	P-0003560-T01-IM5	67	Male	CTLA-4	SKCM	41	0	0	45.0211	47
tmb_mskcc_2018	P-0008518	P-0010249-T01-IM5	66	Male	CTLA-4	SKCM	28	0	0	19.5744	19
tmb_mskcc_2018	P-0009469	P-0001560-T01-IM3	65	Male	CTLA-4	SKCM	43	0	0	24.4014	23
tmb_mskcc_2018	P-0002559	P-0002429-T01-IM3	65	Male	CTLA-4	SKCM	7	1	0	4.43662	4
tmb_mskcc_2018	P-0006071	P-0001710-T01-IM3	64	Male	CTLA-4	SKCM	40	0	0	16.6373	16
tmb_mskcc_2018	P-0010945	P-0005144-T01-IM5	64	Male	CTLA-4	SKCM	40	1	0	5.87232	7
tmb_mskcc_2018	P-0008786	P-0006971-T01-IM5	62	Male	CTLA-4	SKCM	13	1	0	1.95744	2
tmb_mskcc_2018	P-0009526	P-0001603-T01-IM3	61	Male	CTLA-4	SKCM	40	0	0	22.1831	20
tmb_mskcc_2018	P-0007597	P-0001669-T01-IM3	60	Male	CTLA-4	SKCM	5	1	0	1.10916	1
tmb_mskcc_2018	P-0007099	P-0004253-T01-IM5	59	Male	CTLA-4	SKCM	42	1	0	8.80848	10
tmb_mskcc_2018	P-0009924	P-0012080-T01-IM5	59	Male	CTLA-4	SKCM	21	0	0	24.468	26
tmb_mskcc_2018	P-0009906	P-0004832-T01-IM5	58	Male	CTLA-4	SKCM	29	1	0	1.95744	2
tmb_mskcc_2018	P-0009717	P-0001029-T01-IM3	56	Male	CTLA-4	SKCM	30	1	0	2.21831	2
tmb_mskcc_2018	P-0008785	P-0010737-T01-IM5	56	Male	CTLA-4	SKCM	22	1	0	2.93616	3
tmb_mskcc_2018	P-0005437	P-0003197-T01-IM5	55	Male	CTLA-4	SKCM	2	1	0	1.95744	2
tmb_mskcc_2018	P-0010340	P-0000898-T01-IM3	54	Male	CTLA-4	SKCM	21	1	0	5.54578	4
tmb_mskcc_2018	P-0015511	P-0002392-T01-IM3	53	Male	CTLA-4	SKCM	39	0	0	34.3838	32
tmb_mskcc_2018	P-0015373	P-0002765-T01-IM3	53	Male	CTLA-4	SKCM	7	1	0	5.54578	5
tmb_mskcc_2018	P-0006192	P-0005222-T01-IM5	53	Male	CTLA-4	SKCM	69	0	0	14.6808	16
tmb_mskcc_2018	P-0008050	P-0000922-T01-IM3	51	Male	CTLA-4	SKCM	17	1	0	4.43662	4
tmb_mskcc_2018	P-0001029	P-0006946-T01-IM5	51	Male	CTLA-4	SKCM	13	1	0	2.93616	3
tmb_mskcc_2018	P-0001841	P-0006952-T01-IM5	49	Male	CTLA-4	SKCM	69	0	0	17.617	18
tmb_mskcc_2018	P-0013274	P-0009148-T01-IM5	47	Male	CTLA-4	SKCM	45	0	0	14.6808	15
tmb_mskcc_2018	P-0001679	P-0008963-T01-IM5	46	Male	CTLA-4	SKCM	44	0	0	8.80848	9
tmb_mskcc_2018	P-0009108	P-0011297-T01-IM5	46	Male	CTLA-4	SKCM	66	0	0	3.91488	5
tmb_mskcc_2018	P-0004272	P-0006476-T01-IM5	43	Male	CTLA-4	SKCM	58	1	0	11.7446	13
tmb_mskcc_2018	P-0016624	P-0006121-T01-IM5	81	Female	CTLA-4	SKCM	50	0	0	2.93616	3
tmb_mskcc_2018	P-0003097	P-0001174-T01-IM3	77	Female	CTLA-4	SKCM	70	0	0	1.10916	1
tmb_mskcc_2018	P-0019267	P-0003069-T01-IM5	75	Female	CTLA-4	SKCM	7	1	0	34.2552	36
tmb_mskcc_2018	P-0000682	P-0002456-T01-IM3	74	Female	CTLA-4	SKCM	1	1	0	7.76409	7
tmb_mskcc_2018	P-0003892	P-0002706-T01-IM3	71	Female	CTLA-4	SKCM	32	1	0	17.7465	17
tmb_mskcc_2018	P-0013506	P-0013525-T01-IM5	69	Female	CTLA-4	SKCM	19	0	0	9.7872	11
tmb_mskcc_2018	P-0003272	P-0004527-T01-IM5	68	Female	CTLA-4	SKCM	47	1	0	5.87232	6
tmb_mskcc_2018	P-0006439	P-0004142-T01-IM5	67	Female	CTLA-4	SKCM	35	0	0	22.5106	24
tmb_mskcc_2018	P-0020965	P-0004518-T01-IM5	67	Female	CTLA-4	SKCM	38	0	0	24.468	26
tmb_mskcc_2018	P-0007971	P-0005733-T01-IM5	66	Female	CTLA-4	SKCM	44	1	0	17.617	18
tmb_mskcc_2018	P-0010222	P-0009105-T01-IM5	66	Female	CTLA-4	SKCM	39	0	0	32.2978	34
tmb_mskcc_2018	P-0006713	P-0003703-T01-IM5	64	Female	CTLA-4	SKCM	30	1	0	0.97872	1
tmb_mskcc_2018	P-0002826	P-0004871-T01-IM5	63	Female	CTLA-4	SKCM	44	0	0	7.82976	8
tmb_mskcc_2018	P-0010355	P-0001646-T01-IM3	61	Female	CTLA-4	SKCM	10	1	0	1.10916	1
tmb_mskcc_2018	P-0015593	P-0012551-T01-IM5	61	Female	CTLA-4	SKCM	20	0	0	10.7659	12
tmb_mskcc_2018	P-0005721	P-0006109-T01-IM5	59	Female	CTLA-4	SKCM	5	0	0	0.97872	1
tmb_mskcc_2018	P-0005747	P-0013343-T01-IM5	57	Female	CTLA-4	SKCM	60	1	0	19.5744	20
tmb_mskcc_2018	P-0006904	P-0003872-T01-IM5	56	Female	CTLA-4	SKCM	65	0	0	19.5744	20
tmb_mskcc_2018	P-0008999	P-0003620-T01-IM5	54	Female	CTLA-4	SKCM	33	0	0	19.5744	21
tmb_mskcc_2018	P-0011476	P-0001081-T01-IM3	52	Female	CTLA-4	SKCM	45	0	0	45.4754	41
tmb_mskcc_2018	P-0013765	P-0003401-T01-IM5	48	Female	CTLA-4	SKCM	25	1	0	0.97872	1
tmb_mskcc_2018	P-0008490	P-0002353-T01-IM3	47	Female	CTLA-4	SKCM	21	1	0	18.8556	18
tmb_mskcc_2018	P-0013318	P-0013035-T01-IM5	47	Female	CTLA-4	SKCM	55	0	0	3.91488	4
tmb_mskcc_2018	P-0005366	P-0014148-T01-IM5	44	Female	CTLA-4	SKCM	80	0	0	45.0211	48
tmb_mskcc_2018	P-0013923	P-0003742-T01-IM5	36	Female	CTLA-4	SKCM	18	1	0	4.8936	6
tmb_mskcc_2018	P-0005795	P-0010111-T01-IM5	35	Female	CTLA-4	SKCM	13	0	0	1.95744	2
tmb_mskcc_2018	P-0016237	P-0007736-T01-IM5	33	Female	CTLA-4	SKCM	71	0	0	11.7446	12
tmb_mskcc_2018	P-0017159	P-0002418-T01-IM3	30	Female	CTLA-4	SKCM	31	0	0	3.32747	3
tmb_mskcc_2018	P-0026298	P-0000958-T01-IM3	16	Female	CTLA-4	SKCM	35	0	0	2.21831	2
tmb_mskcc_2018	P-0021471	P-0009189-T01-IM5	81	Male	Combo	SKCM	24	0	0	66.5529	66
tmb_mskcc_2018	P-0003596	P-0013951-T01-IM5	81	Male	Combo	SKCM	10	1	0	1.95744	1
tmb_mskcc_2018	P-0017658	P-0013854-T01-IM5	78	Male	Combo	SKCM	33	1	0	5.87232	6
tmb_mskcc_2018	P-0023138	P-0014236-T01-IM6	78	Male	Combo	SKCM	17	0	0	1.7294	2
tmb_mskcc_2018	P-0006708	P-0005118-T01-IM5	76	Male	Combo	SKCM	28	0	0	16.6382	18
tmb_mskcc_2018	P-0010099	P-0003700-T01-IM5	73	Male	Combo	SKCM	36	0	0	2.93616	4
tmb_mskcc_2018	P-0010825	P-0006467-T01-IM5	73	Male	Combo	SKCM	29	0	0	2.93616	3
tmb_mskcc_2018	P-0003521	P-0007517-T01-IM5	73	Male	Combo	SKCM	4	1	0	6.85104	8
tmb_mskcc_2018	P-0018371	P-0003743-T01-IM5	71	Male	Combo	SKCM	51	0	0	8.80848	9
tmb_mskcc_2018	P-0018986	P-0007918-T01-IM5	71	Male	Combo	SKCM	1	1	0	55.787	56
tmb_mskcc_2018	P-0026250	P-0010670-T01-IM5	71	Male	Combo	SKCM	13	0	0	12.7234	11
tmb_mskcc_2018	P-0026114	P-0012999-T01-IM5	71	Male	Combo	SKCM	13	1	0	20.5531	22
tmb_mskcc_2018	P-0002015	P-0000968-T01-IM3	70	Male	Combo	SKCM	48	0	0	3.32747	3
tmb_mskcc_2018	P-0006441	P-0003255-T01-IM5	69	Male	Combo	SKCM	2	1	0	9.7872	11
tmb_mskcc_2018	P-0006500	P-0009108-T01-IM5	69	Male	Combo	SKCM	20	0	0	38.1701	41
tmb_mskcc_2018	P-0008328	P-0008942-T01-IM5	68	Male	Combo	SKCM	25	0	0	33.2765	36
tmb_mskcc_2018	P-0013652	P-0000895-T01-IM3	67	Male	Combo	SKCM	33	1	0	6.65493	7
tmb_mskcc_2018	P-0005082	P-0003881-T01-IM5	67	Male	Combo	SKCM	26	0	0	4.8936	5
tmb_mskcc_2018	P-0025373	P-0010008-T01-IM5	67	Male	Combo	SKCM	2	1	0	4.8936	6
tmb_mskcc_2018	P-0010755	P-0014449-T01-IM6	67	Male	Combo	SKCM	11	1	0	1.7294	2
tmb_mskcc_2018	P-0019258	P-0016531-T01-IM6	67	Male	Combo	SKCM	14	0	0	3.45879	4
tmb_mskcc_2018	P-0008323	P-0015415-T01-IM6	66	Male	Combo	SKCM	5	1	0	77.8228	91
tmb_mskcc_2018	P-0002890	P-0002914-T01-IM3	65	Male	Combo	SKCM	24	1	0	24.4014	23
tmb_mskcc_2018	P-0015780	P-0009736-T01-IM5	64	Male	Combo	SKCM	23	0	0	13.7021	14
tmb_mskcc_2018	P-0002637	P-0013765-T01-IM5	64	Male	Combo	SKCM	15	0	0	6.85104	8
tmb_mskcc_2018	P-0002794	P-0002165-T01-IM3	63	Male	Combo	SKCM	22	0	0	2.21831	2
tmb_mskcc_2018	P-0003584	P-0013845-T01-IM5	63	Male	Combo	SKCM	28	0	0	1.95744	2
tmb_mskcc_2018	P-0007068	P-0001841-T01-IM3	62	Male	Combo	SKCM	3	1	0	7.76409	8
tmb_mskcc_2018	P-0000458	P-0012783-T01-IM5	62	Male	Combo	SKCM	30	0	0	17.617	19
tmb_mskcc_2018	P-0010389	P-0003749-T01-IM5	61	Male	Combo	SKCM	24	0	0	4.8936	5
tmb_mskcc_2018	P-0014513	P-0005109-T01-IM5	61	Male	Combo	SKCM	18	0	0	16.6382	18
tmb_mskcc_2018	P-0015296	P-0005235-T01-IM5	61	Male	Combo	SKCM	27	1	0	0.97872	1
tmb_mskcc_2018	P-0001296	P-0012968-T01-IM5	61	Male	Combo	SKCM	19	0	0	9.7872	11
tmb_mskcc_2018	P-0009539	P-0008009-T01-IM5	60	Male	Combo	SKCM	24	0	0	8.80848	10
tmb_mskcc_2018	P-0011535	P-0013412-T01-IM5	60	Male	Combo	SKCM	13	0	0	3.91488	4
tmb_mskcc_2018	P-0009348	P-0009950-T01-IM5	58	Male	Combo	SKCM	24	0	0	69.4891	71
tmb_mskcc_2018	P-0005958	P-0005053-T01-IM5	57	Male	Combo	SKCM	36	0	0	11.7446	13
tmb_mskcc_2018	P-0002940	P-0003728-T01-IM5	56	Male	Combo	SKCM	34	0	0	47.9573	50
tmb_mskcc_2018	P-0006334	P-0004933-T01-IM5	56	Male	Combo	SKCM	33	0	0	14.6808	15
tmb_mskcc_2018	P-0007806	P-0009072-T01-IM5	56	Male	Combo	SKCM	24	0	0	3.91488	5
tmb_mskcc_2018	P-0009706	P-0015717-T01-IM6	56	Male	Combo	SKCM	18	0	0	1.7294	2
tmb_mskcc_2018	P-0005682	P-0005201-T01-IM5	55	Male	Combo	SKCM	32	0	0	8.80848	9
tmb_mskcc_2018	P-0007399	P-0007970-T01-IM5	55	Male	Combo	SKCM	3	0	0	11.7446	12
tmb_mskcc_2018	P-0011418	P-0014206-T01-IM6	55	Male	Combo	SKCM	17	0	0	22.4822	27
tmb_mskcc_2018	P-0010115	P-0004952-T01-IM5	54	Male	Combo	SKCM	32	0	0	36.2126	37
tmb_mskcc_2018	P-0002018	P-0010327-T01-IM5	53	Male	Combo	SKCM	23	0	0	0.97872	1
tmb_mskcc_2018	P-0014206	P-0003868-T01-IM5	51	Male	Combo	SKCM	49	1	0	13.7021	13
tmb_mskcc_2018	P-0003728	P-0009084-T01-IM5	51	Male	Combo	SKCM	18	1	0	3.91488	4
tmb_mskcc_2018	P-0001669	P-0008403-T01-IM5	50	Male	Combo	SKCM	24	0	0	20.5531	22
tmb_mskcc_2018	P-0007142	P-0008445-T01-IM5	50	Male	Combo	SKCM	18	0	0	5.87232	7
tmb_mskcc_2018	P-0014449	P-0015679-T01-IM6	47	Male	Combo	SKCM	18	0	0	5.18819	6
tmb_mskcc_2018	P-0002305	P-0004132-T01-IM5	42	Male	Combo	SKCM	22	1	0	4.8936	6
tmb_mskcc_2018	P-0015010	P-0004706-T01-IM5	39	Male	Combo	SKCM	13	1	0	3.91488	4
tmb_mskcc_2018	P-0012905	P-0015373-T01-IM6	34	Male	Combo	SKCM	17	0	0	29.3997	34
tmb_mskcc_2018	P-0016063	P-0004661-T01-IM5	33	Male	Combo	SKCM	32	0	0	6.85104	8
tmb_mskcc_2018	P-0016188	P-0005604-T01-IM5	33	Male	Combo	SKCM	30	0	0	4.8936	6
tmb_mskcc_2018	P-0016241	P-0015511-T01-IM6	33	Male	Combo	SKCM	15	0	0	12.9705	15
tmb_mskcc_2018	P-0018931	P-0008492-T02-IM5	28	Male	Combo	SKCM	14	1	0	2.93616	3
tmb_mskcc_2018	P-0019003	P-0005493-T01-IM5	27	Male	Combo	SKCM	31	0	0	6.85104	8
tmb_mskcc_2018	P-0020594	P-0005157-T01-IM5	25	Male	Combo	SKCM	7	1	0	3.91488	4
tmb_mskcc_2018	P-0021756	P-0004203-T01-IM5	23	Male	Combo	SKCM	32	0	0	8.80848	10
tmb_mskcc_2018	P-0009101	P-0013383-T01-IM5	84	Female	Combo	SKCM	17	0	0	45.9998	49
tmb_mskcc_2018	P-0000423	P-0013309-T01-IM5	83	Female	Combo	SKCM	19	0	0	0.97872	1
tmb_mskcc_2018	P-0019717	P-0003225-T01-IM5	82	Female	Combo	SKCM	37	0	0	7.82976	9
tmb_mskcc_2018	P-0000222	P-0006193-T01-IM5	82	Female	Combo	SKCM	2	1	0	8.80848	11
tmb_mskcc_2018	P-0015186	P-0005039-T01-IM5	78	Female	Combo	SKCM	1	1	0	28.3829	30
tmb_mskcc_2018	P-0014421	P-0012822-T01-IM5	77	Female	Combo	SKCM	2	1	0	0	NA
tmb_mskcc_2018	P-0006213	P-0000697-T01-IM3	75	Female	Combo	SKCM	32	1	0	7.76409	8
tmb_mskcc_2018	P-0002465	P-0006488-T01-IM5	73	Female	Combo	SKCM	50	0	0	7.82976	6
tmb_mskcc_2018	P-0025471	P-0009311-T01-IM5	73	Female	Combo	SKCM	7	1	0	31.319	31
tmb_mskcc_2018	P-0024205	P-0007235-T01-IM5	72	Female	Combo	SKCM	9	1	0	8.80848	9
tmb_mskcc_2018	P-0000444	P-0009944-T01-IM5	72	Female	Combo	SKCM	23	0	0	1.95744	2
tmb_mskcc_2018	P-0021403	P-0002182-T01-IM3	71	Female	Combo	SKCM	22	1	0	0	NA
tmb_mskcc_2018	P-0008258	P-0013200-T01-IM5	69	Female	Combo	SKCM	19	0	0	1.95744	2
tmb_mskcc_2018	P-0014465	P-0009106-T01-IM5	68	Female	Combo	SKCM	31	0	0	12.7234	13
tmb_mskcc_2018	P-0023896	P-0009074-T01-IM5	66	Female	Combo	SKCM	14	1	0	2.93616	3
tmb_mskcc_2018	P-0010645	P-0007061-T01-IM5	64	Female	Combo	SKCM	28	0	0	1.95744	2
tmb_mskcc_2018	P-0016046	P-0012780-T01-IM5	61	Female	Combo	SKCM	11	1	0	6.85104	7
tmb_mskcc_2018	P-0005252	P-0005062-T01-IM5	59	Female	Combo	SKCM	31	0	0	0.97872	1
tmb_mskcc_2018	P-0012221	P-0013451-T01-IM5	58	Female	Combo	SKCM	17	0	0	2.93616	4
tmb_mskcc_2018	P-0008061	P-0008728-T01-IM5	57	Female	Combo	SKCM	25	0	0	44.0424	44
tmb_mskcc_2018	P-0010791	P-0003372-T01-IM5	56	Female	Combo	SKCM	33	0	0	3.91488	2
tmb_mskcc_2018	P-0006959	P-0008997-T01-IM5	56	Female	Combo	SKCM	23	0	0	63.6168	67
tmb_mskcc_2018	P-0008459	P-0009177-T01-IM5	56	Female	Combo	SKCM	8	1	0	5.87232	8
tmb_mskcc_2018	P-0005593	P-0009345-T01-IM5	55	Female	Combo	SKCM	23	0	0	1.95744	2
tmb_mskcc_2018	P-0012856	P-0008375-T01-IM5	54	Female	Combo	SKCM	1	1	0	9.7872	10
tmb_mskcc_2018	P-0001179	P-0006731-T01-IM5	52	Female	Combo	SKCM	29	0	0	14.6808	16
tmb_mskcc_2018	P-0009345	P-0002380-T01-IM3	51	Female	Combo	SKCM	32	0	0	9.9824	9
tmb_mskcc_2018	P-0012080	P-0004348-T01-IM5	50	Female	Combo	SKCM	32	0	0	22.5106	24
tmb_mskcc_2018	P-0014159	P-0003621-T01-IM5	49	Female	Combo	SKCM	35	0	0	2.93616	3
tmb_mskcc_2018	P-0001560	P-0009308-T01-IM5	48	Female	Combo	SKCM	22	0	0	0.97872	2
tmb_mskcc_2018	P-0010008	P-0005304-T01-IM5	47	Female	Combo	SKCM	1	1	0	1.95744	2
tmb_mskcc_2018	P-0010670	P-0012446-T01-IM5	45	Female	Combo	SKCM	20	0	0	25.4467	27
tmb_mskcc_2018	P-0008228	P-0009527-T01-IM5	42	Female	Combo	SKCM	19	0	0	12.7234	14
tmb_mskcc_2018	P-0002157	P-0015977-T01-IM6	42	Female	Combo	SKCM	17	0	0	2.59409	3
tmb_mskcc_2018	P-0009747	P-0009180-T01-IM5	41	Female	Combo	SKCM	4	1	0	1.95744	2
tmb_mskcc_2018	P-0009336	P-0002018-T01-IM3	36	Female	Combo	SKCM	4	1	0	4.43662	6
tmb_mskcc_2018	P-0021266	P-0007561-T01-IM5	36	Female	Combo	SKCM	0	1	0	33.2765	33
tmb_mskcc_2018	P-0005534	P-0006192-T01-IM5	35	Female	Combo	SKCM	30	0	0	6.85104	8
tmb_mskcc_2018	P-0016918	P-0008904-T01-IM5	31	Female	Combo	SKCM	11	1	0	1.95744	2
tmb_mskcc_2018	P-0020714	P-0005583-T01-IM5	25	Female	Combo	SKCM	1	1	0	5.87232	7
tmb_mskcc_2018	P-0020770	P-0005971-T01-IM5	25	Female	Combo	SKCM	13	1	0	2.93616	4
tmb_mskcc_2018	P-0003051	P-0013147-T01-IM5	89	Male	PD-1/PDL-1	Unknown	9	1	0	4.8936			PBRM1
tmb_mskcc_2018	P-0008575	P-0019003-T01-IM6	81	Male	PD-1/PDL-1	Unknown	1	0	0	4.32349
tmb_mskcc_2018	P-0014402	P-0026063-T01-IM6	81	Male	PD-1/PDL-1	Unknown	8	0	0	14.6999
tmb_mskcc_2018	P-0000746	P-0019012-T01-IM6	80	Male	PD-1/PDL-1	Unknown	11	1	0	1.7294
tmb_mskcc_2018	P-0001904	P-0025766-T01-IM6	80	Male	PD-1/PDL-1	Unknown	2	0	0	4.32349
tmb_mskcc_2018	P-0005151	P-0018671-T01-IM6	76	Male	PD-1/PDL-1	Unknown	15	0	0	1.7294
tmb_mskcc_2018	P-0010742	P-0022703-T01-IM6	75	Male	PD-1/PDL-1	Unknown	6	0	0	6.05289
tmb_mskcc_2018	P-0012249	P-0020591-T01-IM6	74	Male	PD-1/PDL-1	Unknown	3	0	0	19.8881
tmb_mskcc_2018	P-0021834	P-0024084-T01-IM6	74	Male	PD-1/PDL-1	Unknown	3	0	0	0.864698
tmb_mskcc_2018	P-0007748	P-0020140-T02-IM6	73	Male	PD-1/PDL-1	Unknown	5	1	0	9.51168
tmb_mskcc_2018	P-0016931	P-0016188-T01-IM6	72	Male	PD-1/PDL-1	Unknown	8	0	0	25.0762
tmb_mskcc_2018	P-0015346	P-0012188-T01-IM5	70	Male	PD-1/PDL-1	Unknown	18	0	0	20.5531
tmb_mskcc_2018	P-0005635	P-0016237-T01-IM6	70	Male	PD-1/PDL-1	Unknown	3	1	0	1.7294
tmb_mskcc_2018	P-0020040	P-0019648-T01-IM6	67	Male	PD-1/PDL-1	Unknown	9	0	0	0.864698
tmb_mskcc_2018	P-0000563	P-0020489-T01-IM6	65	Male	PD-1/PDL-1	Unknown	9	1	0	8.64698
tmb_mskcc_2018	P-0015531	P-0021507-T01-IM6	64	Male	PD-1/PDL-1	Unknown	1	1	0	8.64698
tmb_mskcc_2018	P-0002766	P-0016918-T01-IM6	62	Male	PD-1/PDL-1	Unknown	21	0	0	12.1058
tmb_mskcc_2018	P-0006674	P-0026298-T01-IM6	62	Male	PD-1/PDL-1	Unknown	1	0	0	4.32349
tmb_mskcc_2018	P-0002279	P-0015967-T01-IM6	61	Male	PD-1/PDL-1	Unknown	2	0	0	3.45879
tmb_mskcc_2018	P-0005848	P-0016289-T01-IM6	59	Male	PD-1/PDL-1	Unknown	8	1	0	3.45879
tmb_mskcc_2018	P-0005851	P-0023785-T01-IM6	59	Male	PD-1/PDL-1	Unknown	4	0	0	16.4293
tmb_mskcc_2018	P-0009473	P-0025115-T01-IM6	59	Male	PD-1/PDL-1	Unknown	2	0	0	12.9705
tmb_mskcc_2018	P-0004294	P-0005534-T01-IM5	56	Male	PD-1/PDL-1	Unknown	0	0	0	4.8936
tmb_mskcc_2018	P-0008137	P-0018601-T01-IM6	56	Male	PD-1/PDL-1	Unknown	1	1	0	6.05289
tmb_mskcc_2018	P-0010046	P-0023086-T01-IM6	56	Male	PD-1/PDL-1	Unknown	1	0	0	4.32349
tmb_mskcc_2018	P-0003742	P-0005795-T01-IM5	53	Male	PD-1/PDL-1	Unknown	10	1	0	0
tmb_mskcc_2018	P-0004706	P-0016724-T01-IM6	53	Male	PD-1/PDL-1	Unknown	1	1	0	2.59409
tmb_mskcc_2018	P-0010644	P-0021756-T01-IM6	53	Male	PD-1/PDL-1	Unknown	5	0	0	1.7294
tmb_mskcc_2018	P-0003872	P-0018457-T01-IM6	51	Male	PD-1/PDL-1	Unknown	2	1	0	2.59409
tmb_mskcc_2018	P-0007927	P-0011538-T01-IM5	50	Male	PD-1/PDL-1	Unknown	3	1	0	0.97872
tmb_mskcc_2018	P-0015989	P-0005309-T01-IM5	47	Male	PD-1/PDL-1	Unknown	1	1	0	25.4467
tmb_mskcc_2018	P-0016531	P-0010381-T01-IM5	47	Male	PD-1/PDL-1	Unknown	1	0	0	1.95744
tmb_mskcc_2018	P-0012999	P-0006330-T01-IM5	45	Male	PD-1/PDL-1	Unknown	7	1	0	1.95744
tmb_mskcc_2018	P-0022001	P-0022543-T01-IM6	22	Male	PD-1/PDL-1	Unknown	3	0	0	4.32349
tmb_mskcc_2018	P-0014418	P-0016809-T01-IM6	89	Female	PD-1/PDL-1	Unknown	13	0	0	3.45879			TMB
tmb_mskcc_2018	P-0009414	P-0009756-T01-IM5	84	Female	PD-1/PDL-1	Unknown	4	1	0	5.87232
tmb_mskcc_2018	P-0003841	P-0018673-T01-IM6	78	Female	PD-1/PDL-1	Unknown	14	0	0	28.535
tmb_mskcc_2018	P-0003285	P-0002332-T01-IM3	76	Female	PD-1/PDL-1	Unknown	10	1	0	4.43662
tmb_mskcc_2018	P-0013096	P-0020986-T01-IM6	76	Female	PD-1/PDL-1	Unknown	14	0	0	13.8352
tmb_mskcc_2018	P-0006587	P-0009521-T01-IM5	75	Female	PD-1/PDL-1	Unknown	7	1	0	1.95744
tmb_mskcc_2018	P-0019916	P-0013094-T01-IM5	73	Female	PD-1/PDL-1	Unknown	7	1	0	7.82976
tmb_mskcc_2018	P-0022154	P-0021454-T01-IM6	71	Female	PD-1/PDL-1	Unknown	7	0	0	7.78228
tmb_mskcc_2018	P-0004259	P-0021911-T01-IM6	70	Female	PD-1/PDL-1	Unknown	4	1	0	6.91758
tmb_mskcc_2018	P-0006667	P-0020594-T01-IM6	69	Female	PD-1/PDL-1	Unknown	4	1	0	5.18819
tmb_mskcc_2018	P-0003059	P-0017755-T01-IM6	68	Female	PD-1/PDL-1	Unknown	3	0	0	2.59409
tmb_mskcc_2018	P-0008248	P-0027041-T01-IM6	68	Female	PD-1/PDL-1	Unknown	41	0	0	6.05289
tmb_mskcc_2018	P-0020846	P-0020422-T01-IM6	67	Female	PD-1/PDL-1	Unknown	3	1	0	26.8056
tmb_mskcc_2018	P-0022502	P-0022001-T01-IM6	67	Female	PD-1/PDL-1	Unknown	2	0	0	2.59409
tmb_mskcc_2018	P-0016210	P-0006528-T01-IM5	66	Female	PD-1/PDL-1	Unknown	1	1	0	6.85104
tmb_mskcc_2018	P-0009833	P-0018563-T01-IM6	64	Female	PD-1/PDL-1	Unknown	6	1	0	16.4293
tmb_mskcc_2018	P-0000867	P-0016028-T01-IM6	62	Female	PD-1/PDL-1	Unknown	5	0	0	2.59409
tmb_mskcc_2018	P-0005752	P-0020714-T01-IM6	62	Female	PD-1/PDL-1	Unknown	1	1	0	2.59409
tmb_mskcc_2018	P-0003553	P-0019034-T01-IM6	61	Female	PD-1/PDL-1	Unknown	10	0	0	0
tmb_mskcc_2018	P-0011559	P-0018960-T01-IM6	60	Female	PD-1/PDL-1	Unknown	2	1	0	10.3764
tmb_mskcc_2018	P-0001977	P-0011149-T01-IM5	59	Female	PD-1/PDL-1	Unknown	7	1	0	11.7446
tmb_mskcc_2018	P-0003034	P-0016241-T01-IM6	59	Female	PD-1/PDL-1	Unknown	15	0	0	8.64698
tmb_mskcc_2018	P-0004412	P-0000277-T01-IM3	58	Female	PD-1/PDL-1	Unknown	30	1	0	0
tmb_mskcc_2018	P-0012256	P-0016558-T01-IM6	57	Female	PD-1/PDL-1	Unknown	10	1	0	1.7294
tmb_mskcc_2018	P-0015612	P-0006765-T01-IM5	54	Female	PD-1/PDL-1	Unknown	2	1	0	3.91488
tmb_mskcc_2018	P-0000596	P-0016634-T01-IM6	54	Female	PD-1/PDL-1	Unknown	10	1	0	8.64698
tmb_mskcc_2018	P-0005725	P-0018341-T01-IM6	54	Female	PD-1/PDL-1	Unknown	2	0	0	3.45879
tmb_mskcc_2018	P-0007561	P-0016258-T01-IM6	53	Female	PD-1/PDL-1	Unknown	1	1	0	10.3764
tmb_mskcc_2018	P-0008445	P-0005239-T01-IM5	52	Female	PD-1/PDL-1	Unknown	18	0	0	3.91488
tmb_mskcc_2018	P-0008009	P-0021841-T01-IM6	50	Female	PD-1/PDL-1	Unknown	6	0	0	5.18819
tmb_mskcc_2018	P-0004349	P-0014323-T01-IM6	45	Female	PD-1/PDL-1	Unknown	8	1	0	13.8352
tmb_mskcc_2018	P-0003871	P-0019027-T01-IM6	40	Female	PD-1/PDL-1	Unknown	5	1	0	4.32349
tmb_mskcc_2018	P-0021774	P-0017159-T01-IM6	36	Female	PD-1/PDL-1	Unknown	4	0	0	33.7232
tmb_mskcc_2018	P-0006330	P-0016340-T01-IM6	35	Female	PD-1/PDL-1	Unknown	1	1	0	1.7294
tmb_mskcc_2018	P-0006528	P-0023790-T01-IM6	35	Female	PD-1/PDL-1	Unknown	4	0	0	4.32349
tmb_mskcc_2018	P-0022703	P-0024753-T01-IM6	21	Female	PD-1/PDL-1	Unknown	3	0	0	0.864698
tmb_mskcc_2018	P-0025766	P-0017285-T01-IM6	17	Female	PD-1/PDL-1	Unknown	7	0	0	0.864698
tmb_mskcc_2018	P-0017769	P-0016063-T01-IM6	68	Male	CTLA4	Unknown	2	1	0	3.45879
tmb_mskcc_2018	P-0014815	P-0023966-T01-IM6	83	Male	Combo	Unknown	3	0	0	20.7528
tmb_mskcc_2018	P-0003955	P-0026350-T01-IM6	79	Male	Combo	Unknown	1	0	0	58.7995
tmb_mskcc_2018	P-0027346	P-0015928-T01-IM6	78	Male	Combo	Unknown	16	0	0	6.91758
tmb_mskcc_2018	P-0004362	P-0021651-T01-IM6	76	Male	Combo	Unknown	2	0	0	10.3764
tmb_mskcc_2018	P-0023015	P-0020770-T01-IM6	66	Male	Combo	Unknown	4	0	0	5.18819
tmb_mskcc_2018	P-0008080	P-0018665-T01-IM6	43	Male	Combo	Unknown	1	0	0	7.78228
tmb_mskcc_2018	P-0020986	P-0004329-T01-IM5	25	Male	Combo	Unknown	15	0	0	1.95744
tmb_mskcc_2018	P-0023785	P-0012905-T01-IM5	20	Male	Combo	Unknown	16	0	0	1.95744
tmb_mskcc_2018	P-0006641	P-0018931-T01-IM6	66	Female	Combo	Unknown	1	0	0	4.32349
tmb_mskcc_2018	P-0005260	P-0017602-T01-IM5	43	Female	Combo	Unknown	1	1	0	2.93616
tmb_mskcc_2018	P-0016258	P-0016775-T01-IM6	33	Female	Combo	Unknown	5	0	0	1.7294
tmb_mskcc_2018	P-0014648	P-0000891-T01-IM3	80	Male	PD-(L)1	BLCA	11	1	1	11.0916	11
tmb_mskcc_2018	P-0003914	P-0020167-T01-IM6	71	Male	PD-(L)1	BLCA	2	1	1	4.32349	5
tmb_mskcc_2018	P-0013380	P-0005021-T01-IM5	68	Male	PD-(L)1	BLCA	25	0	1	207.489	213
tmb_mskcc_2018	P-0006768	P-0015344-T01-IM6	61	Male	PD-(L)1	BLCA	6	0	1	56.2054	66
tmb_mskcc_2018	P-0010736	P-0023425-T01-IM6	58	Male	PD-(L)1	BLCA	6	1	1	11.2411	14
tmb_mskcc_2018	P-0005226	P-0005731-T01-IM5	55	Male	PD-(L)1	BLCA	1	1	1	23.4893	25
tmb_mskcc_2018	P-0005655	P-0003719-T01-IM5	43	Female	PD-(L)1	BLCA	15	1	1	47.9573	49
tmb_mskcc_2018	P-0009499	P-0001867-T01-IM3	70	Male	PD-(L)1	CRC	9	1	1	14.419	13
tmb_mskcc_2018	P-0016025	P-0010499-T01-IM5	65	Male	PD-(L)1	CRC	2	1	1	151.702	156
tmb_mskcc_2018	P-0014328	P-0011068-T01-IM5	62	Male	PD-(L)1	CRC	9	0	1	43.0637	44
tmb_mskcc_2018	P-0006542	P-0019710-T01-IM6	56	Male	PD-(L)1	CRC	7	1	1	6.05289	8	484
tmb_mskcc_2018	P-0008659	P-0002042-T01-IM3	47	Male	PD-(L)1	CRC	7	1	1	11.0916	10	8
tmb_mskcc_2018	P-0004783	P-0015237-T01-IM6	75	Female	PD-(L)1	CRC	12	0	1	51.8819	60
tmb_mskcc_2018	P-0001052	P-0008746-T01-IM5	68	Female	PD-(L)1	CRC	11	0	1	47.9573	49
tmb_mskcc_2018	P-0012817	P-0010587-T01-IM5	63	Female	PD-(L)1	CRC	11	0	1	84.1699	86
tmb_mskcc_2018	P-0007504	P-0003650-T01-IM5	69	Male	PD-(L)1	ESCA	9	0	1	61.6593	63
tmb_mskcc_2018	P-0012783	P-0019691-T01-IM6	48	Male	PD-(L)1	ESCA	8	0	1	26.8056	32	120
tmb_mskcc_2018	P-0000977	P-0009057-T01-IM5	71	Female	PD-(L)1	ESCA	10	1	1	42.0849	44
tmb_mskcc_2018	P-0015433	P-0007995-T01-IM5	54	Female	PD-(L)1	ESCA	35	0	1	29.3616	30
tmb_mskcc_2018	P-0016340	P-0027031-T01-IM6	32	Female	PD-(L)1	ESCA	5	0	1	2.59409	3	6
tmb_mskcc_2018	P-0006084	P-0005500-T01-IM5	62	Male	CTLA-4	ESCA	1	1	1	24.468	23
tmb_mskcc_2018	P-0014772	P-0015573-T01-IM6	59	Male	PD-(L)1	Glioma	8	0	1	51.0172	60
tmb_mskcc_2018	P-0003766	P-0001882-T01-IM3	55	Male	PD-(L)1	Glioma	23	0	1	34.3838	32
tmb_mskcc_2018	P-0005121	P-0003567-T01-IM5	50	Male	PD-(L)1	Glioma	12	1	1	2.93616	4	112
tmb_mskcc_2018	P-0016287	P-0009499-T01-IM5	36	Male	PD-(L)1	Glioma	5	1	1	50.8934	52	5
tmb_mskcc_2018	P-0012446	P-0010744-T01-IM5	52	Female	PD-(L)1	Glioma	5	0	1	98.8507	102
tmb_mskcc_2018	P-0000749	P-0008792-T01-IM5	70	Male	PD-(L)1	HNSC	21	0	1	10.7659	11
tmb_mskcc_2018	P-0008166	P-0024866-T01-IM6	68	Male	PD-(L)1	HNSC	3	0	1	57.9348	68	136
tmb_mskcc_2018	P-0016775	P-0007388-T01-IM5	31	Female	PD-(L)1	HNSC	15	1	1	10.7659	12	3
tmb_mskcc_2018	P-0018216	P-0009638-T01-IM5	82	Male	PD-(L)1	NSCLC	2	1	1	18.5957	17
tmb_mskcc_2018	P-0016720	P-0016542-T01-IM6	80	Male	PD-(L)1	NSCLC	1	1	1	19.0234	22
tmb_mskcc_2018	P-0016546	P-0014207-T01-IM6	79	Male	PD-(L)1	NSCLC	4	1	1	6.91758	8
tmb_mskcc_2018	P-0014470	P-0016646-T01-IM6	77	Male	PD-(L)1	NSCLC	4	1	1	9.51168	11
tmb_mskcc_2018	P-0008746	P-0007083-T02-IM6	76	Male	PD-(L)1	NSCLC	12	1	1	12.9705	16
tmb_mskcc_2018	P-0001867	P-0008848-T01-IM5	76	Male	PD-(L)1	NSCLC	5	1	1	5.87232	6
tmb_mskcc_2018	P-0008662	P-0016033-T01-IM6	73	Male	PD-(L)1	NSCLC	15	0	1	28.535	34
tmb_mskcc_2018	P-0000938	P-0004189-T01-IM5	71	Male	PD-(L)1	NSCLC	16	0	1	58.7232	60
tmb_mskcc_2018	P-0017414	P-0002444-T01-IM3	67	Male	PD-(L)1	NSCLC	13	1	1	17.7465	15
tmb_mskcc_2018	P-0004752	P-0008874-T01-IM5	58	Male	PD-(L)1	NSCLC	1	1	1	10.7659	11
tmb_mskcc_2018	P-0006467	P-0005897-T02-IM5	44	Male	PD-(L)1	NSCLC	5	1	1	5.87232	6	18
tmb_mskcc_2018	P-0022034	P-0004315-T01-IM5	86	Female	PD-(L)1	NSCLC	1	1	1	8.80848	9
tmb_mskcc_2018	P-0012706	P-0016175-T01-IM6	77	Female	PD-(L)1	NSCLC	1	1	1	14.6999	17
tmb_mskcc_2018	P-0004494	P-0016174-T01-IM6	73	Female	PD-(L)1	NSCLC	14	0	1	12.9705	16
tmb_mskcc_2018	P-0019316	P-0015984-T01-IM6	67	Female	PD-(L)1	NSCLC	6	1	1	24.2115	28
tmb_mskcc_2018	P-0005897	P-0007525-T01-IM5	65	Female	PD-(L)1	NSCLC	2	1	1	4.8936	5
tmb_mskcc_2018	P-0015785	P-0014786-T01-IM6	65	Female	PD-(L)1	NSCLC	6	1	1	11.2411	13
tmb_mskcc_2018	P-0001232	P-0015785-T01-IM6	57	Female	PD-(L)1	NSCLC	9	1	1	22.4822	26	332
tmb_mskcc_2018	P-0015966	P-0004376-T01-IM5	80	Male	PD-(L)1	RCC	49	0	1	5.87232	7
tmb_mskcc_2018	P-0003024	P-0009517-T01-IM5	79	Male	PD-(L)1	RCC	23	1	1	4.8936	5
tmb_mskcc_2018	P-0008062	P-0011097-T01-IM5	79	Male	PD-(L)1	RCC	17	0	1	5.87232	6
tmb_mskcc_2018	P-0004240	P-0005328-T01-IM5	78	Male	PD-(L)1	RCC	56	0	1	5.87232	6
tmb_mskcc_2018	P-0016618	P-0003645-T01-IM5	77	Male	PD-(L)1	RCC	3	1	1	4.8936	5
tmb_mskcc_2018	P-0009563	P-0005750-T01-IM5	72	Male	PD-(L)1	RCC	21	0	1	7.82976	8
tmb_mskcc_2018	P-0024527	P-0006392-T01-IM5	72	Male	PD-(L)1	RCC	25	0	1	3.91488	4
tmb_mskcc_2018	P-0010501	P-0006557-T01-IM5	71	Male	PD-(L)1	RCC	30	0	1	8.80848	9
tmb_mskcc_2018	P-0016256	P-0005747-T01-IM5	69	Male	PD-(L)1	RCC	29	0	1	2.93616	3
tmb_mskcc_2018	P-0005141	P-0012256-T01-IM5	69	Male	PD-(L)1	RCC	24	0	1	6.85104	7
tmb_mskcc_2018	P-0012687	P-0008061-T01-IM5	68	Male	PD-(L)1	RCC	1	1	1	8.80848	9
tmb_mskcc_2018	P-0007388	P-0011162-T01-IM5	68	Male	PD-(L)1	RCC	12	1	1	3.91488	4
tmb_mskcc_2018	P-0010213	P-0005271-T01-IM5	64	Male	PD-(L)1	RCC	50	1	1	7.82976	8
tmb_mskcc_2018	P-0012866	P-0012279-T01-IM5	64	Male	PD-(L)1	RCC	14	1	1	8.80848	9
tmb_mskcc_2018	P-0007121	P-0004561-T01-IM5	63	Male	PD-(L)1	RCC	8	1	1	6.85104	7
tmb_mskcc_2018	P-0009532	P-0006639-T01-IM5	63	Male	PD-(L)1	RCC	44	0	1	2.93616	3
tmb_mskcc_2018	P-0012846	P-0007961-T02-IM5	63	Male	PD-(L)1	RCC	23	1	1	7.82976	8
tmb_mskcc_2018	P-0009319	P-0001232-T01-IM3	62	Male	PD-(L)1	RCC	23	0	1	4.43662	4
tmb_mskcc_2018	P-0000302	P-0004507-T01-IM5	62	Male	PD-(L)1	RCC	42	0	1	3.91488	4
tmb_mskcc_2018	P-0002028	P-0012102-T01-IM5	62	Male	PD-(L)1	RCC	9	1	1	3.91488	4
tmb_mskcc_2018	P-0002247	P-0006282-T02-IM5	61	Male	PD-(L)1	RCC	3	1	1	2.93616	3
tmb_mskcc_2018	P-0002751	P-0012519-T01-IM5	61	Male	PD-(L)1	RCC	22	0	1	4.8936	5
tmb_mskcc_2018	P-0003275	P-0014594-T01-IM6	61	Male	PD-(L)1	RCC	16	0	1	2.59409	3
tmb_mskcc_2018	P-0004742	P-0015342-T01-IM6	61	Male	PD-(L)1	RCC	18	0	1	1.7294	3
tmb_mskcc_2018	P-0012931	P-0013463-T01-IM5	60	Male	PD-(L)1	RCC	20	0	1	4.8936	5
tmb_mskcc_2018	P-0007861	P-0012682-T01-IM5	59	Male	PD-(L)1	RCC	23	0	1	4.8936	6
tmb_mskcc_2018	P-0009017	P-0014147-T01-IM5	59	Male	PD-(L)1	RCC	10	1	1	6.85104	7
tmb_mskcc_2018	P-0011246	P-0005913-T01-IM5	57	Male	PD-(L)1	RCC	26	0	1	8.80848	9
tmb_mskcc_2018	P-0008340	P-0013240-T01-IM5	56	Male	PD-(L)1	RCC	9	1	1	3.91488	4
tmb_mskcc_2018	P-0006095	P-0003568-T01-IM5	55	Male	PD-(L)1	RCC	45	0	1	3.91488	4
tmb_mskcc_2018	P-0008772	P-0004412-T01-IM5	55	Male	PD-(L)1	RCC	21	0	1	3.91488	4
tmb_mskcc_2018	P-0008912	P-0012221-T01-IM5	54	Male	PD-(L)1	RCC	23	0	1	3.91488	4
tmb_mskcc_2018	P-0005971	P-0009906-T01-IM5	53	Male	PD-(L)1	RCC	24	0	1	3.91488	4
tmb_mskcc_2018	P-0007061	P-0006935-T01-IM5	48	Male	PD-(L)1	RCC	30	1	1	2.93616	3
tmb_mskcc_2018	P-0009736	P-0013335-T01-IM5	48	Male	PD-(L)1	RCC	6	1	1	1.95744	2
tmb_mskcc_2018	P-0012420	P-0004458-T01-IM5	44	Male	PD-(L)1	RCC	24	0	1	6.85104	7
tmb_mskcc_2018	P-0013313	P-0005794-T01-IM5	42	Male	PD-(L)1	RCC	14	0	1	1.95744	2	59
tmb_mskcc_2018	P-0021484	P-0011522-T01-IM5	81	Female	PD-(L)1	RCC	16	0	1	6.85104	7
tmb_mskcc_2018	P-0023557	P-0002483-T01-IM3	67	Female	PD-(L)1	RCC	14	1	1	5.54578	6
tmb_mskcc_2018	P-0021474	P-0015983-T01-IM6	66	Female	PD-(L)1	RCC	23	0	1	5.18819	6
tmb_mskcc_2018	P-0006046	P-0002255-T01-IM3	63	Female	PD-(L)1	RCC	39	0	1	3.32747	3
tmb_mskcc_2018	P-0009915	P-0007834-T01-IM5	63	Female	PD-(L)1	RCC	23	0	1	6.85104	7
tmb_mskcc_2018	P-0001093	P-0005965-T01-IM5	62	Female	PD-(L)1	RCC	19	0	1	3.91488	5
tmb_mskcc_2018	P-0001437	P-0006653-T01-IM5	62	Female	PD-(L)1	RCC	36	1	1	4.8936	5
tmb_mskcc_2018	P-0000208	P-0006222-T01-IM5	61	Female	PD-(L)1	RCC	24	1	1	4.8936	5
tmb_mskcc_2018	P-0007114	P-0010184-T01-IM5	59	Female	PD-(L)1	RCC	25	0	1	2.93616	3
tmb_mskcc_2018	P-0006539	P-0005822-T01-IM5	58	Female	PD-(L)1	RCC	4	1	1	2.93616	3
tmb_mskcc_2018	P-0006055	P-0007540-T01-IM5	58	Female	PD-(L)1	RCC	19	0	1	5.87232	6
tmb_mskcc_2018	P-0012137	P-0003117-T01-IM5	54	Female	PD-(L)1	RCC	13	1	1	4.8936	5
tmb_mskcc_2018	P-0002019	P-0013078-T01-IM5	42	Female	PD-(L)1	RCC	19	0	1	2.93616	3	92
tmb_mskcc_2018	P-0001586	P-0006542-T01-IM5	72	Male	Combo	RCC	32	0	1	9.7872	10
tmb_mskcc_2018	P-0017508	P-0005958-T01-IM5	66	Male	Combo	RCC	39	0	1	3.91488	4
tmb_mskcc_2018	P-0002941	P-0008053-T01-IM5	56	Male	Combo	RCC	27	0	1	2.93616	3
tmb_mskcc_2018	P-0005332	P-0007556-T01-IM5	55	Male	Combo	RCC	29	0	1	8.80848	9
tmb_mskcc_2018	P-0006220	P-0009348-T01-IM5	54	Male	Combo	RCC	30	0	1	3.91488	4
tmb_mskcc_2018	P-0001756	P-0006539-T01-IM5	44	Male	Combo	RCC	21	1	1	4.8936	5
tmb_mskcc_2018	P-0010760	P-0008399-T01-IM5	64	Female	Combo	RCC	34	1	1	4.8936	5
tmb_mskcc_2018	P-0001836	P-0011246-T01-IM5	63	Female	Combo	RCC	5	0	1	2.93616	3
tmb_mskcc_2018	P-0003881	P-0006055-T01-IM5	47	Female	Combo	RCC	24	1	1	5.87232	6
tmb_mskcc_2018	P-0005021	P-0013826-T01-IM5	90	Male	PD-(L)1	SKCM	1	0	1	162.467	166
tmb_mskcc_2018	P-0001135	P-0004214-T01-IM5	84	Male	PD-(L)1	SKCM	31	1	1	33.2765	36
tmb_mskcc_2018	P-0002748	P-0005159-T01-IM5	83	Male	PD-(L)1	SKCM	27	1	1	99.8294	100
tmb_mskcc_2018	P-0004137	P-0015830-T01-IM6	83	Male	PD-(L)1	SKCM	14	0	1	50.1525	59
tmb_mskcc_2018	P-0010826	P-0016197-T01-IM6	83	Male	PD-(L)1	SKCM	3	1	1	26.8056	32
tmb_mskcc_2018	P-0013106	P-0016177-T01-IM6	73	Male	PD-(L)1	SKCM	15	0	1	4.32349	6
tmb_mskcc_2018	P-0022510	P-0005725-T01-IM5	71	Male	PD-(L)1	SKCM	13	0	1	25.4467	27
tmb_mskcc_2018	P-0008188	P-0014910-T01-IM6	71	Male	PD-(L)1	SKCM	20	0	1	32.8585	41
tmb_mskcc_2018	P-0013335	P-0012856-T01-IM5	58	Male	PD-(L)1	SKCM	18	0	1	38.1701	39
tmb_mskcc_2018	P-0007736	P-0010115-T01-IM5	53	Male	PD-(L)1	SKCM	23	0	1	51.8721	54
tmb_mskcc_2018	P-0007281	P-0005383-T01-IM5	41	Male	PD-(L)1	SKCM	49	0	1	21.5318	21
tmb_mskcc_2018	P-0015344	P-0005129-T01-IM5	90	Female	PD-(L)1	SKCM	11	1	1	8.80848	10
tmb_mskcc_2018	P-0000071	P-0011047-T01-IM5	81	Female	PD-(L)1	SKCM	18	0	1	35.2339	37
tmb_mskcc_2018	P-0017986	P-0013413-T01-IM5	76	Male	CTLA-4	SKCM	14	1	1	24.468	26
tmb_mskcc_2018	P-0018771	P-0000596-T01-IM3	71	Male	CTLA-4	SKCM	42	0	1	42.1479	38
tmb_mskcc_2018	P-0006572	P-0013025-T01-IM5	60	Male	CTLA-4	SKCM	43	0	1	12.7234	14
tmb_mskcc_2018	P-0006952	P-0010340-T01-IM5	52	Male	CTLA-4	SKCM	23	0	1	51.8721	54
tmb_mskcc_2018	P-0004011	P-0006034-T01-IM5	74	Male	Combo	SKCM	30	0	1	43.0637	45
tmb_mskcc_2018	P-0008305	P-0015438-T01-IM6	73	Male	Combo	SKCM	15	0	1	66.5818	79
tmb_mskcc_2018	P-0020169	P-0002490-T01-IM3	72	Male	Combo	SKCM	41	1	1	124.225	113
tmb_mskcc_2018	P-0022441	P-0015407-T01-IM6	66	Male	Combo	SKCM	20	0	1	33.7232	40
tmb_mskcc_2018	P-0001955	P-0003757-T01-IM5	65	Male	Combo	SKCM	35	0	1	8.80848	10
tmb_mskcc_2018	P-0007514	P-0014242-T01-IM6	60	Male	Combo	SKCM	18	0	1	25.0762	30
tmb_mskcc_2018	P-0005604	P-0008999-T01-IM5	53	Male	Combo	SKCM	6	1	1	10.7659	12
tmb_mskcc_2018	P-0003621	P-0010232-T01-IM5	52	Male	Combo	SKCM	25	0	1	13.7021	15
tmb_mskcc_2018	P-0006773	P-0003921-T01-IM5	47	Male	Combo	SKCM	7	0	1	14.6808	16
tmb_mskcc_2018	P-0006934	P-0004437-T01-IM5	82	Female	Combo	SKCM	35	0	1	13.7021	16
tmb_mskcc_2018	P-0000454	P-0015612-T01-IM6	66	Female	Combo	SKCM	15	0	1	19.8881	24
tmb_mskcc_2018	P-0002738	P-0005352-T01-IM5	65	Female	Combo	SKCM	30	0	1	7.82976	11
tmb_mskcc_2018	P-0018673	P-0008912-T01-IM5	28	Female	Combo	SKCM	1	1	1	15.6595	15	290
tmb_mskcc_2018	P-0000894	P-0021774-T01-IM6	59	Male	PD-1/PDL-1	Unknown	6	0	1	88.1992
tmb_mskcc_2018	P-0005115	P-0009336-T01-IM5	64	Female	PD-1/PDL-1	Unknown	0	0	1	5.87232
tmb_mskcc_2018	P-0006114	P-0013923-T01-IM5	64	Female	PD-1/PDL-1	Unknown	13	0	1	16.6382
tmb_mskcc_2018	P-0015407	P-0021266-T01-IM6	54	Female	PD-1/PDL-1	Unknown	6	0	1	22.4822
tmb_mskcc_2018	P-0008403	P-0005783-T01-IM5	52	Female	PD-1/PDL-1	Unknown	7	0	1	65.5742

## Sheet: NSCLC cohort
MUT	GEND	Age	Histology	stage	SMOK	ICI	Lines	RECIST	PFS	event
0	1	1	LUAD	2	0	PD1	1	SD	9	1
0	0	1	LUAD	3	0	PD1	1	PD	5.1	1
0	1	0	LUAD	3	0	PD1	1	PR	6	0
0	1	1	LUAD	3	0	PD1	1	SD	6	0
0	1	1	LUAD	3	0	PD1	1	PR	6	0
0	1	1	LUAD	3	0	PD1	1	PR	23	0
0	1	1	LUSC	3	0	PD1	1	PR	8.06667	1
0	1	1	LUSC	3	0	PD1	1	SD	11	0
0	1	1	LUSC	3	0	PD1	1	SD	4.06667	0
0	1	1	LUSC	3	0	PD1	1	SD	11.1333	1
0	1	1	LUSC	3	0	PD1	1	SD	3	0
0	1	1	LUSC	3	0	PD1	1	PR	29	0
1	1	1	LUSC	3	0	PD1	1	SD	11.1333	0
0	1	0	other	3	0	PD1	1	SD	27	0
0	0	0	LUAD	4	0	PD1	1	SD	6	1
0	0	0	LUAD	4	0	PD1	1	SD	3	1
0	0	0	LUAD	4	0	PD1	1	PD	2	1
0	0	0	LUAD	4	0	PD1	1	PD	1	1
0	0	1	LUAD	4	0	PD1	1	PD	8.1	1
0	1	0	LUAD	4	0	PD1	1	PD	3.06667	1
0	1	0	LUAD	4	0	PD1	1	PR	45	1
0	1	0	LUAD	4	0	PD1	1	SD	9	1
0	1	0	LUAD	4	0	PD1	1	SD	16.2333	0
0	1	0	LUAD	4	0	PD1	1	SD	3.06667	1
0	1	1	LUAD	4	0	PD1	1	PR	23	1
0	1	1	LUAD	4	0	PD1	1	PD	2	1
0	1	0	LUSC	4	0	PD1	1	PD	3	1
0	1	0	LUSC	4	0	PD1	1	PR	36	0
0	1	1	LUSC	4	0	PD1	1	SD	4.06667	0
0	1	1	LUSC	4	0	PD1	1	SD	7.06667	1
0	1	1	LUSC	4	0	PD1	1	SD	7.06667	1
0	1	1	LUSC	4	0	PD1	1	SD	4.06667	0
0	1	1	LUSC	4	0	PD1	1	SD	12	0
0	1	1	LUSC	4	0	PD1	1	SD	10	0
0	1	1	LUSC	4	0	PD1	1	PR	13	0
0	1	1	LUSC	4	0	PD1	1	SD	2.96667	1
0	0	0	LUAD	2	0	PD1	2	PR	18	1
0	1	0	LUSC	3	0	PD1	2	PR	15	0
0	1	1	LUSC	3	0	PD1	2	SD	10	0
0	0	0	LUAD	4	0	PD1	2	SD	5.4	0
0	0	1	LUAD	4	0	PD1	2	SD	6.1	0
1	1	0	LUAD	4	0	PD1	2	PR	19.3	0
0	1	1	LUAD	4	0	PD1	2	SD	10.1333	0
0	0	1	LUSC	4	0	PD1	2	SD	7.13333	0
0	1	1	LUSC	4	0	PD1	2	PD	2	1
0	1	1	other	4	0	PD1	2	SD	22	0
0	0	0	LUAD	4	0	PD1	3	PD	2	1
0	0	1	LUAD	4	0	PD1	3	SD	6	1
0	0	1	LUAD	4	0	PD1	3	PD	1	1
0	0	1	LUAD	4	0	PD1	3	SD	11	1
0	0	1	LUAD	4	0	PD1	3	SD	6	1
0	1	1	LUAD	4	0	PD1	3	SD	11.1333	0
0	1	1	LUAD	4	0	PD1	3	SD	4.06667	1
0	1	1	LUAD	4	0	PD1	3	PD	3	1
0	1	1	LUAD	4	0	PD1	3	PD	2	1
0	0	0	LUSC	4	0	PD1	3	SD	3.06667	1
0	1	1	LUSC	4	0	PD1	3	PD	3	1
0	1	1	LUSC	4	0	PD1	3	SD	4.03333	1
0	1	0	LUAD	3	0	PD1	4	SD	2	0
0	1	1	LUAD	3	0	PD1	4	SD	10	1
0	0	1	LUAD	4	0	PD1	4	SD	12	1
0	0	1	LUAD	4	0	PD1	4	SD	8	0
0	0	1	LUAD	4	0	PD1	4	SD	7.13333	0
0	1	0	LUAD	4	0	PD1	4	SD	3	1
0	1	1	LUAD	4	0	PD1	4	SD	4	0
0	1	1	LUAD	4	0	PD1	4	PD	4	1
0	1	1	LUAD	4	0	PD1	4	PD	2	1
0	1	1	LUAD	4	0	PD1	4	PD	2	1
0	0	0	LUAD	4	0	PD1	5	PD	2.03333	1
0	0	1	LUAD	4	0	PD1	7	SD	2	1
0	0	1	LUAD	4	0	PD1	7	SD	3	0
0	1	0	LUAD	1	1	PD1	1	PR	6.1	0
0	1	0	LUSC	1	1	PD1	1	PR	35	0
0	1	1	LUSC	1	1	PD1	1	PR	6	1
0	1	1	LUSC	2	1	PD1	1	SD	5	1
0	1	1	LUSC	2	1	PD1	1	PR	23	1
0	1	1	LUAD	3	1	PD1	1	SD	9.1	0
0	0	1	LUSC	3	1	PD1	1	PR	13	1
0	1	1	LUSC	3	1	PD1	1	PD	2	1
0	1	1	LUSC	3	1	PD1	1	PD	8.06667	1
0	1	1	LUSC	3	1	PD1	1	SD	6.1	0
0	1	1	LUSC	3	1	PD1	1	SD	4	1
0	1	1	LUSC	3	1	PD1	1	SD	4.03333	1
1	1	1	LUSC	3	1	PD1	1	PR	24	0
0	1	0	LUAD	4	1	PD1	1	PD	1	1
0	1	0	LUAD	4	1	PD1	1	SD	5.1	1
0	1	1	LUAD	4	1	PD1	1	PR	5	1
0	1	1	LUAD	4	1	PD1	1	PD	1.03333	1
0	1	1	LUAD	4	1	PD1	1	PR	23	1
0	1	1	LUAD	4	1	PD1	1	SD	2.03333	0
0	1	1	LUAD	4	1	PD1	1	SD	3.06667	1
0	1	1	LUAD	4	1	PD1	1	PR	7	0
0	1	1	LUAD	4	1	PD1	1	SD	4.06667	1
0	1	1	LUAD	4	1	PD1	1	PD	3.06667	1
0	1	1	LUAD	4	1	PD1	1	SD	2.03333	0
1	1	1	LUAD	4	1	PD1	1	PR	28.4	0
0	1	0	LUSC	4	1	PD1	1	PD	5.1	1
0	1	0	LUSC	4	1	PD1	1	PR	4.06667	0
0	1	0	LUSC	4	1	PD1	1	PR	24	1
0	1	1	LUSC	4	1	PD1	1	PR	6.1	0
0	1	1	LUSC	4	1	PD1	1	SD	7	1
0	1	1	LUSC	4	1	PD1	1	SD	10	1
0	1	1	LUSC	4	1	PD1	1	SD	3.06667	1
0	1	1	other	4	1	PD1	1	SD	11	0
1	1	1	other	4	1	PD1	1	PR	13.1667	0
1	1	1	other	4	1	PD1	1	PR	26.3667	0
0	1	1	LUAD	1	1	PD1	2	PD	2	1
1	1	1	LUAD	3	1	PD1	2	SD	8.16667	1
0	1	0	LUSC	3	1	PD1	2	SD	2	0
0	1	1	LUSC	3	1	PD1	2	PR	2	0
0	1	0	LUAD	4	1	PD1	2	SD	6.1	0
0	1	0	LUAD	4	1	PD1	2	SD	14	1
0	1	0	LUAD	4	1	PD1	2	PD	2.03333	1
0	1	0	LUAD	4	1	PD1	2	SD	29	0
0	1	1	LUAD	4	1	PD1	2	SD	6.1	1
0	1	1	LUAD	4	1	PD1	2	SD	6	1
0	1	1	LUAD	4	1	PD1	2	PD	4	1
0	1	1	LUAD	4	1	PD1	2	PD	2	1
0	1	1	LUAD	4	1	PD1	2	SD	3.06667	1
1	1	1	LUAD	4	1	PD1	2	SD	7.06667	1
0	1	0	LUSC	4	1	PD1	2	PR	2.03333	1
0	1	1	LUSC	4	1	PD1	2	PD	2	1
0	1	1	other	4	1	PD1	2	SD	4	1
0	1	0	LUSC	3	1	PD1	3	SD	2.03333	1
0	1	1	LUSC	3	1	PD1	3	SD	21	1
0	1	0	LUAD	4	1	PD1	3	PD	2	1
0	1	1	LUAD	4	1	PD1	3	SD	6	1
0	1	1	LUAD	4	1	PD1	3	SD	3	1
0	1	1	LUAD	4	1	PD1	3	PD	4	1
0	1	1	LUAD	4	1	PD1	4	SD	6	1
0	1	1	LUSC	4	1	PD1	4	PD	1.03333	1
1	1	1	LUAD	3	1	PD1	5	SD	18.2333	1
0	1	0	LUAD	4	1	PD1	5	PR	24	0
0	1	1	LUAD	4	1	PD1	5	SD	15	1

## Sheet: TCGT cohort 
	sample	PBRM1	LOG2(TMB+1)
TCGA.02.0003	TCGA.02.0003.01	0	1.10962
TCGA.02.0033	TCGA.02.0033.01	0	0.796467
TCGA.02.0047	TCGA.02.0047.01	0	1.45251
TCGA.02.0055	TCGA.02.0055.01	0	1.19502
TCGA.02.2470	TCGA.02.2470.01	0	1.2115
TCGA.02.2483	TCGA.02.2483.01	0	1.12711
TCGA.02.2485	TCGA.02.2485.01	0	1.29123
TCGA.02.2486	TCGA.02.2486.01	0	1.32193
TCGA.04.1353	TCGA.04.1353.01	0	0.395929
TCGA.04.1369	TCGA.04.1369.01	0	1.71786
TCGA.04.1516	TCGA.04.1516.01	0	1.25987
TCGA.04.1644	TCGA.04.1644.01	0	0.941897
TCGA.05.4244	TCGA.05.4244.01	0	2.59128
TCGA.05.4249	TCGA.05.4249.01	0	3.14868
TCGA.05.4250	TCGA.05.4250.01	0	3.19916
TCGA.05.4382	TCGA.05.4382.01	1	5.38234
TCGA.05.4384	TCGA.05.4384.01	0	2.0282
TCGA.05.4389	TCGA.05.4389.01	0	2.70627
TCGA.05.4390	TCGA.05.4390.01	0	3.87101
TCGA.05.4395	TCGA.05.4395.01	0	2.81816
TCGA.05.4396	TCGA.05.4396.01	0	5.12385
TCGA.05.4397	TCGA.05.4397.01	0	4.37229
TCGA.05.4398	TCGA.05.4398.01	0	4.20945
TCGA.05.4402	TCGA.05.4402.01	0	2.06496
TCGA.05.4403	TCGA.05.4403.01	0	2.1008
TCGA.05.4405	TCGA.05.4405.01	0	3.40312
TCGA.05.4410	TCGA.05.4410.01	0	4.78412
TCGA.05.4415	TCGA.05.4415.01	0	2.56585
TCGA.05.4417	TCGA.05.4417.01	0	3.0785
TCGA.05.4418	TCGA.05.4418.01	0	2.90182
TCGA.05.4420	TCGA.05.4420.01	0	2.95174
TCGA.05.4422	TCGA.05.4422.01	0	1.01886
TCGA.05.4424	TCGA.05.4424.01	0	4.22578
TCGA.05.4425	TCGA.05.4425.01	0	1.03747
TCGA.05.4426	TCGA.05.4426.01	0	1.10962
TCGA.05.4427	TCGA.05.4427.01	0	4.69898
TCGA.05.4430	TCGA.05.4430.01	0	2.97124
TCGA.05.4432	TCGA.05.4432.01	0	3.91194
TCGA.05.4433	TCGA.05.4433.01	0	0.881356
TCGA.05.4434	TCGA.05.4434.01	0	1.10962
TCGA.05.5423	TCGA.05.5423.01	0	2.22781
TCGA.05.5425	TCGA.05.5425.01	0	3.91949
TCGA.05.5428	TCGA.05.5428.01	0	3.35199
TCGA.05.5429	TCGA.05.5429.01	0	0.921997
TCGA.05.5715	TCGA.05.5715.01	0	1.91194
TCGA.06.0119	TCGA.06.0119.01	0	1.49354
TCGA.06.0122	TCGA.06.0122.01	0	1.46632
TCGA.06.0124	TCGA.06.0124.01	0	1.29123
TCGA.06.0125	TCGA.06.0125.01	0	1.4245
TCGA.06.0126	TCGA.06.0126.01	0	1.16146
TCGA.06.0128	TCGA.06.0128.01	0	1.30666
TCGA.06.0129	TCGA.06.0129.01	0	1.05585
TCGA.06.0130	TCGA.06.0130.01	0	0.77444
TCGA.06.0132	TCGA.06.0132.01	0	0.610053
TCGA.06.0137	TCGA.06.0137.01	0	1.45251
TCGA.06.0139	TCGA.06.0139.01	0	0.14439
TCGA.06.0140	TCGA.06.0140.01	0	1.12711
TCGA.06.0141	TCGA.06.0141.01	0	0.50696
TCGA.06.0142	TCGA.06.0142.01	0	0.752072
TCGA.06.0145	TCGA.06.0145.01	0	1.65896
TCGA.06.0151	TCGA.06.0151.01	0	0.610053
TCGA.06.0152	TCGA.06.0152.01	0	1.2115
TCGA.06.0154	TCGA.06.0154.01	0	1.22781
TCGA.06.0155	TCGA.06.0155.01	0	1.38143
TCGA.06.0157	TCGA.06.0157.01	0	1.14439
TCGA.06.0158	TCGA.06.0158.01	0	1.19502
TCGA.06.0166	TCGA.06.0166.01	0	1.03747
TCGA.06.0167	TCGA.06.0167.01	0	0.0374747
TCGA.06.0168	TCGA.06.0168.01	0	0.961526
TCGA.06.0169	TCGA.06.0169.01	0	1.14439
TCGA.06.0171	TCGA.06.0171.01	0	1.29123
TCGA.06.0173	TCGA.06.0173.01	0	1.46632
TCGA.06.0174	TCGA.06.0174.01	0	1.4245
TCGA.06.0184	TCGA.06.0184.01	0	1.19502
TCGA.06.0185	TCGA.06.0185.01	0	1.32193
TCGA.06.0187	TCGA.06.0187.01	0	1.01886
TCGA.06.0188	TCGA.06.0188.01	0	1.14439
TCGA.06.0189	TCGA.06.0189.01	0	0.658963
TCGA.06.0190	TCGA.06.0190.01	0	1.8606
TCGA.06.0192	TCGA.06.0192.01	0	1.35199
TCGA.06.0195	TCGA.06.0195.01	0	1.45251
TCGA.06.0210	TCGA.06.0210.01	0	1.27563
TCGA.06.0211	TCGA.06.0211.01	0	1.24393
TCGA.06.0213	TCGA.06.0213.01	0	1.27563
TCGA.06.0214	TCGA.06.0214.01	0	1.4245
TCGA.06.0216	TCGA.06.0216.01	0	1.22781
TCGA.06.0219	TCGA.06.0219.01	0	0.980891
TCGA.06.0221	TCGA.06.0221.01	0	1.14439
TCGA.06.0237	TCGA.06.0237.01	0	0.941897
TCGA.06.0238	TCGA.06.0238.01	0	1.05585
TCGA.06.0240	TCGA.06.0240.01	0	0.243926
TCGA.06.0241	TCGA.06.0241.01	0	1.16146
TCGA.06.0644	TCGA.06.0644.01	0	1.16146
TCGA.06.0645	TCGA.06.0645.01	0	1.25987
TCGA.06.0646	TCGA.06.0646.01	0	0.860597
TCGA.06.0648	TCGA.06.0648.01	0	1.32193
TCGA.06.0649	TCGA.06.0649.01	0	2
TCGA.06.0650	TCGA.06.0650.01	0	0.921997
TCGA.06.0686	TCGA.06.0686.01	0	1.32193
TCGA.06.0743	TCGA.06.0743.01	0	1.69459
TCGA.06.0744	TCGA.06.0744.01	0	1.4245
TCGA.06.0745	TCGA.06.0745.01	0	1.10962
TCGA.06.0747	TCGA.06.0747.01	0	1.45251
TCGA.06.0749	TCGA.06.0749.01	0	1.16146
TCGA.06.0750	TCGA.06.0750.01	0	0.90182
TCGA.06.0875	TCGA.06.0875.01	0	1.41028
TCGA.06.0876	TCGA.06.0876.01	0	1.41028
TCGA.06.0877	TCGA.06.0877.01	0	1.39593
TCGA.06.0878	TCGA.06.0878.01	0	1.03747
TCGA.06.0879	TCGA.06.0879.01	0	1.14439
TCGA.06.0881	TCGA.06.0881.01	0	0.584963
TCGA.06.0882	TCGA.06.0882.01	0	0.881356
TCGA.06.0939	TCGA.06.0939.01	0	1.32193
TCGA.06.1804	TCGA.06.1804.01	0	1.46632
TCGA.06.1806	TCGA.06.1806.01	0	0.634716
TCGA.06.2557	TCGA.06.2557.01	0	1.01886
TCGA.06.2558	TCGA.06.2558.01	0	1.52026
TCGA.06.2559	TCGA.06.2559.01	0	1.25987
TCGA.06.2561	TCGA.06.2561.01	0	0.980891
TCGA.06.2562	TCGA.06.2562.01	0	1.33703
TCGA.06.2563	TCGA.06.2563.01	0	1.45251
TCGA.06.2564	TCGA.06.2564.01	0	1.32193
TCGA.06.2565	TCGA.06.2565.01	0	1.10962
TCGA.06.2567	TCGA.06.2567.01	0	1.17834
TCGA.06.2569	TCGA.06.2569.01	0	0.90182
TCGA.06.2570	TCGA.06.2570.01	0	0.941897
TCGA.06.5408	TCGA.06.5408.01	0	1.074
TCGA.06.5410	TCGA.06.5410.01	0	0.658963
TCGA.06.5411	TCGA.06.5411.01	0	0.796467
TCGA.06.5412	TCGA.06.5412.01	0	1.24393
TCGA.06.5413	TCGA.06.5413.01	0	1.05585
TCGA.06.5414	TCGA.06.5414.01	0	0.90182
TCGA.06.5415	TCGA.06.5415.01	0	1.09192
TCGA.06.5416	TCGA.06.5416.01	0	8.32844
TCGA.06.5417	TCGA.06.5417.01	0	1.22781
TCGA.06.5418	TCGA.06.5418.01	0	0.980891
TCGA.06.5856	TCGA.06.5856.01	0	1.27563
TCGA.06.5858	TCGA.06.5858.01	0	2.38143
TCGA.06.5859	TCGA.06.5859.01	0	1.09192
TCGA.06.6388	TCGA.06.6388.01	0	1.12711
TCGA.06.6389	TCGA.06.6389.01	0	0.941897
TCGA.06.6390	TCGA.06.6390.01	0	0.921997
TCGA.06.6693	TCGA.06.6693.01	0	1.09192
TCGA.06.6694	TCGA.06.6694.01	0	1.50696
TCGA.06.6695	TCGA.06.6695.01	0	1.29123
TCGA.06.6697	TCGA.06.6697.01	0	1.35199
TCGA.06.6698	TCGA.06.6698.01	0	0.921997
TCGA.06.6699	TCGA.06.6699.01	0	1.24393
TCGA.06.6700	TCGA.06.6700.01	0	1.16146
TCGA.06.6701	TCGA.06.6701.01	0	0.921997
TCGA.06.A5U0	TCGA.06.A5U0.01	0	0.881356
TCGA.06.A5U1	TCGA.06.A5U1.01	0	1.25987
TCGA.06.A6S0	TCGA.06.A6S0.01	0	1.27563
TCGA.06.A6S1	TCGA.06.A6S1.01	0	1.12711
TCGA.06.A7TK	TCGA.06.A7TK.01	0	1.22781
TCGA.06.A7TL	TCGA.06.A7TL.01	0	0.796467
TCGA.08.0386	TCGA.08.0386.01	0	0.337035
TCGA.09.2044	TCGA.09.2044.01	0	5.6687
TCGA.10.0934	TCGA.10.0934.01	0	0.479993
TCGA.12.0615	TCGA.12.0615.01	0	1.30666
TCGA.12.0616	TCGA.12.0616.01	0	0.980891
TCGA.12.0618	TCGA.12.0618.01	0	1.10962
TCGA.12.0619	TCGA.12.0619.01	0	1.24393
TCGA.12.0688	TCGA.12.0688.01	0	1.03747
TCGA.12.0692	TCGA.12.0692.01	0	1.41028
TCGA.12.0821	TCGA.12.0821.01	0	1.32193
TCGA.12.1597	TCGA.12.1597.01	0	1.4245
TCGA.12.3649	TCGA.12.3649.01	0	1.58496
TCGA.12.3650	TCGA.12.3650.01	0	1.14439
TCGA.12.3652	TCGA.12.3652.01	0	1.27563
TCGA.12.3653	TCGA.12.3653.01	0	0.77444
TCGA.12.5295	TCGA.12.5295.01	0	1.43857
TCGA.12.5299	TCGA.12.5299.01	0	0.90182
TCGA.12.5301	TCGA.12.5301.01	0	1.36678
TCGA.13.0751	TCGA.13.0751.01	0	1.17834
TCGA.13.0757	TCGA.13.0757.01	0	1.72935
TCGA.13.1477	TCGA.13.1477.01	0	2.63472
TCGA.13.1500	TCGA.13.1500.01	0	1.67094
TCGA.13.1505	TCGA.13.1505.01	0	1.55943
TCGA.13.2057	TCGA.13.2057.01	0	2.47999
TCGA.13.2059	TCGA.13.2059.01	0	1.70627
TCGA.13.2061	TCGA.13.2061.01	0	1.93198
TCGA.13.2065	TCGA.13.2065.01	0	1.12711
TCGA.13.2071	TCGA.13.2071.01	0	1.22781
TCGA.13.A5FT	TCGA.13.A5FT.01	0	1.55943
TCGA.13.A5FU	TCGA.13.A5FU.01	0	1.49354
TCGA.14.0736	TCGA.14.0736.01	0	1.35199
TCGA.14.0740	TCGA.14.0740.01	0	1.074
TCGA.14.0781	TCGA.14.0781.01	0	0.818162
TCGA.14.0786	TCGA.14.0786.01	0	0.881356
TCGA.14.0787	TCGA.14.0787.01	0	0.796467
TCGA.14.0789	TCGA.14.0789.01	0	1.33703
TCGA.14.0790	TCGA.14.0790.01	0	1.32193
TCGA.14.0813	TCGA.14.0813.01	0	1.65896
TCGA.14.0817	TCGA.14.0817.01	0	1.43857
TCGA.14.0862	TCGA.14.0862.01	0	1
TCGA.14.0871	TCGA.14.0871.01	0	1.2115
TCGA.14.1034	TCGA.14.1034.01	0	1.62244
TCGA.14.1043	TCGA.14.1043.01	0	0.559427
TCGA.14.1395	TCGA.14.1395.01	0	1.12711
TCGA.14.1450	TCGA.14.1450.01	0	1.17834
TCGA.14.1456	TCGA.14.1456.01	0	0.729352
TCGA.14.1823	TCGA.14.1823.01	0	1.30666
TCGA.14.1825	TCGA.14.1825.01	0	1.14439
TCGA.14.1829	TCGA.14.1829.01	0	1.14439
TCGA.14.2554	TCGA.14.2554.01	0	1.4245
TCGA.14.3476	TCGA.14.3476.01	0	1.27563
TCGA.14.4157	TCGA.14.4157.01	0	0.941897
TCGA.15.0742	TCGA.15.0742.01	0	1.47999
TCGA.16.0846	TCGA.16.0846.01	0	1.38143
TCGA.16.0848	TCGA.16.0848.01	0	3.28345
TCGA.16.0861	TCGA.16.0861.01	0	1.24393
TCGA.16.1045	TCGA.16.1045.01	0	1.52026
TCGA.16.1048	TCGA.16.1048.01	0	1.41028
TCGA.18.3406	TCGA.18.3406.01	0	2.9419
TCGA.18.3407	TCGA.18.3407.01	0	3.14009
TCGA.18.3408	TCGA.18.3408.01	0	1.83954
TCGA.18.3410	TCGA.18.3410.01	0	3.21968
TCGA.18.3411	TCGA.18.3411.01	0	3.45598
TCGA.18.3412	TCGA.18.3412.01	0	2.81277
TCGA.18.3414	TCGA.18.3414.01	0	3.34826
TCGA.18.3415	TCGA.18.3415.01	0	2.45251
TCGA.18.3416	TCGA.18.3416.01	0	4.0071
TCGA.18.3417	TCGA.18.3417.01	1	2.94683
TCGA.18.3421	TCGA.18.3421.01	0	3.94683
TCGA.18.4083	TCGA.18.4083.01	0	3.2951
TCGA.18.4721	TCGA.18.4721.01	0	2.33703
TCGA.18.5592	TCGA.18.5592.01	0	3.01886
TCGA.19.1390	TCGA.19.1390.01	0	1.79647
TCGA.19.1787	TCGA.19.1787.01	0	4.01182
TCGA.19.1790	TCGA.19.1790.01	0	1.87101
TCGA.19.2619	TCGA.19.2619.01	0	1.19502
TCGA.19.2620	TCGA.19.2620.01	0	1.49354
TCGA.19.2623	TCGA.19.2623.01	0	1.57225
TCGA.19.2624	TCGA.19.2624.01	0	1.01886
TCGA.19.2625	TCGA.19.2625.01	0	1.25987
TCGA.19.2629	TCGA.19.2629.01	0	1.70627
TCGA.19.2631	TCGA.19.2631.01	0	1.69459
TCGA.19.4065	TCGA.19.4065.01	0	1.05585
TCGA.19.4068	TCGA.19.4068.01	0	1.17834
TCGA.19.5947	TCGA.19.5947.01	0	0.752072
TCGA.19.5950	TCGA.19.5950.01	0	1.29123
TCGA.19.5951	TCGA.19.5951.01	0	1.45251
TCGA.19.5952	TCGA.19.5952.01	0	0.941897
TCGA.19.5953	TCGA.19.5953.01	0	1.03747
TCGA.19.5954	TCGA.19.5954.01	0	1.47999
TCGA.19.5955	TCGA.19.5955.01	0	1.29123
TCGA.19.5956	TCGA.19.5956.01	0	7.51404
TCGA.19.5958	TCGA.19.5958.01	0	1.01886
TCGA.19.5959	TCGA.19.5959.01	0	1.55943
TCGA.19.5960	TCGA.19.5960.01	0	1.01886
TCGA.19.A60I	TCGA.19.A60I.01	0	0.796467
TCGA.19.A6J4	TCGA.19.A6J4.01	0	0.706269
TCGA.19.A6J5	TCGA.19.A6J5.01	0	1.03747
TCGA.20.0991	TCGA.20.0991.01	0	2.68871
TCGA.21.1071	TCGA.21.1071.01	0	2.39593
TCGA.21.1076	TCGA.21.1076.01	0	3.11839
TCGA.21.1081	TCGA.21.1081.01	0	2.54649
TCGA.21.1082	TCGA.21.1082.01	0	3.29897
TCGA.21.5782	TCGA.21.5782.01	0	3.37412
TCGA.21.5783	TCGA.21.5783.01	0	3.44904
TCGA.21.5784	TCGA.21.5784.01	0	2.59128
TCGA.21.5786	TCGA.21.5786.01	0	3.38143
TCGA.21.5787	TCGA.21.5787.01	0	3.44904
TCGA.22.0940	TCGA.22.0940.01	0	2.62859
TCGA.22.0944	TCGA.22.0944.01	0	1.93198
TCGA.22.1000	TCGA.22.1000.01	0	1.74076
TCGA.22.1002	TCGA.22.1002.01	0	2.72362
TCGA.22.1005	TCGA.22.1005.01	0	2.89673
TCGA.22.1011	TCGA.22.1011.01	0	1.82889
TCGA.22.1012	TCGA.22.1012.01	0	2.85536
TCGA.22.1016	TCGA.22.1016.01	0	3.2156
TCGA.22.4591	TCGA.22.4591.01	0	2.50027
TCGA.22.4593	TCGA.22.4593.01	0	2.41741
TCGA.22.4594	TCGA.22.4594.01	0	3.23185
TCGA.22.4595	TCGA.22.4595.01	0	3.06496
TCGA.22.4596	TCGA.22.4596.01	0	2.11839
TCGA.22.4599	TCGA.22.4599.01	0	3.22375
TCGA.22.4601	TCGA.22.4601.01	0	2.41028
TCGA.22.4604	TCGA.22.4604.01	0	2.79099
TCGA.22.4605	TCGA.22.4605.01	0	1.70627
TCGA.22.4607	TCGA.22.4607.01	0	1.43857
TCGA.22.4609	TCGA.22.4609.01	0	2.49354
TCGA.22.4613	TCGA.22.4613.01	0	4.00474
TCGA.22.5471	TCGA.22.5471.01	0	2.74076
TCGA.22.5472	TCGA.22.5472.01	0	3.28735
TCGA.22.5473	TCGA.22.5473.01	0	4.24593
TCGA.22.5474	TCGA.22.5474.01	0	1.67094
TCGA.22.5477	TCGA.22.5477.01	0	2.26777
TCGA.22.5478	TCGA.22.5478.01	0	2.41741
TCGA.22.5479	TCGA.22.5479.01	0	3.71786
TCGA.22.5480	TCGA.22.5480.01	0	2.25192
TCGA.22.5481	TCGA.22.5481.01	0	3.04209
TCGA.22.5482	TCGA.22.5482.01	0	2.26777
TCGA.22.5483	TCGA.22.5483.01	0	2.71207
TCGA.22.5485	TCGA.22.5485.01	0	2.63472
TCGA.22.5489	TCGA.22.5489.01	0	2.80192
TCGA.22.5491	TCGA.22.5491.01	0	3.14009
TCGA.22.5492	TCGA.22.5492.01	0	2.66496
TCGA.22.A5C4	TCGA.22.A5C4.01	0	3.27171
TCGA.23.1110	TCGA.23.1110.01	0	2.0282
TCGA.23.2641	TCGA.23.2641.01	0	1.65896
TCGA.23.2643	TCGA.23.2643.01	0	1.17834
TCGA.23.2647	TCGA.23.2647.01	0	1.29123
TCGA.23.2649	TCGA.23.2649.01	0	2.04669
TCGA.24.1431	TCGA.24.1431.01	0	1.93198
TCGA.25.1319	TCGA.25.1319.01	0	1.36678
TCGA.25.2397	TCGA.25.2397.01	0	2.06496
TCGA.25.2398	TCGA.25.2398.01	0	2.52686
TCGA.26.1439	TCGA.26.1439.01	0	1.03747
TCGA.26.1442	TCGA.26.1442.01	0	1.03747
TCGA.26.5132	TCGA.26.5132.01	0	1.10962
TCGA.26.5133	TCGA.26.5133.01	0	0.941897
TCGA.26.5134	TCGA.26.5134.01	0	1.17834
TCGA.26.5135	TCGA.26.5135.01	0	1.19502
TCGA.26.5136	TCGA.26.5136.01	0	1.09192
TCGA.26.5139	TCGA.26.5139.01	0	1.10962
TCGA.26.6173	TCGA.26.6173.01	0	0.818162
TCGA.26.6174	TCGA.26.6174.01	0	1.67094
TCGA.26.A7UX	TCGA.26.A7UX.01	0	0.921997
TCGA.27.1830	TCGA.27.1830.01	0	1.09192
TCGA.27.1831	TCGA.27.1831.01	0	1.22781
TCGA.27.1832	TCGA.27.1832.01	0	0.839535
TCGA.27.1833	TCGA.27.1833.01	0	1.25987
TCGA.27.1834	TCGA.27.1834.01	0	1.10962
TCGA.27.1835	TCGA.27.1835.01	0	1.43857
TCGA.27.1836	TCGA.27.1836.01	0	1
TCGA.27.1837	TCGA.27.1837.01	0	0.941897
TCGA.27.1838	TCGA.27.1838.01	0	1.7855
TCGA.27.2518	TCGA.27.2518.01	0	1.03747
TCGA.27.2519	TCGA.27.2519.01	0	1.05585
TCGA.27.2521	TCGA.27.2521.01	0	1.29123
TCGA.27.2523	TCGA.27.2523.01	0	1.09192
TCGA.27.2524	TCGA.27.2524.01	0	1.01886
TCGA.27.2526	TCGA.27.2526.01	0	1.14439
TCGA.27.2527	TCGA.27.2527.01	1	1.32193
TCGA.27.2528	TCGA.27.2528.01	0	1.25987
TCGA.28.1747	TCGA.28.1747.01	0	1.09192
TCGA.28.1753	TCGA.28.1753.01	0	1.16146
TCGA.28.2499	TCGA.28.2499.01	0	0.839535
TCGA.28.2501	TCGA.28.2501.01	0	1.05585
TCGA.28.2502	TCGA.28.2502.01	0	1.09192
TCGA.28.2509	TCGA.28.2509.01	0	1.22781
TCGA.28.2510	TCGA.28.2510.01	0	0.729352
TCGA.28.2513	TCGA.28.2513.01	0	1.59756
TCGA.28.2514	TCGA.28.2514.01	0	1.17834
TCGA.28.5204	TCGA.28.5204.01	0	1.05585
TCGA.28.5207	TCGA.28.5207.01	0	1.09192
TCGA.28.5208	TCGA.28.5208.01	0	1.30666
TCGA.28.5209	TCGA.28.5209.01	0	1.64689
TCGA.28.5211	TCGA.28.5211.01	0	3.44556
TCGA.28.5213	TCGA.28.5213.01	0	1.09192
TCGA.28.5214	TCGA.28.5214.01	0	0.921997
TCGA.28.5215	TCGA.28.5215.01	0	0.796467
TCGA.28.5216	TCGA.28.5216.01	0	1.12711
TCGA.28.5218	TCGA.28.5218.01	0	0.610053
TCGA.28.5219	TCGA.28.5219.01	0	1.14439
TCGA.28.5220	TCGA.28.5220.01	0	0.90182
TCGA.28.6450	TCGA.28.6450.01	0	1.29123
TCGA.29.2429	TCGA.29.2429.01	0	1.52026
TCGA.29.2431	TCGA.29.2431.01	0	1
TCGA.29.2432	TCGA.29.2432.01	0	1.62244
TCGA.29.2434	TCGA.29.2434.01	0	1.96153
TCGA.29.2436	TCGA.29.2436.01	0	0.243926
TCGA.29.A5NZ	TCGA.29.A5NZ.01	0	1.17834
TCGA.2A.A8VL	TCGA.2A.A8VL.01	0	0.658963
TCGA.2A.A8VO	TCGA.2A.A8VO.01	0	0.77444
TCGA.2A.A8VT	TCGA.2A.A8VT.01	0	1.01886
TCGA.2A.A8VV	TCGA.2A.A8VV.01	0	0.729352
TCGA.2A.A8VX	TCGA.2A.A8VX.01	0	0.839535
TCGA.2A.A8W1	TCGA.2A.A8W1.01	0	0.706269
TCGA.2A.A8W3	TCGA.2A.A8W3.01	0	0.921997
TCGA.2A.AAYF	TCGA.2A.AAYF.01	0	0.452512
TCGA.2A.AAYO	TCGA.2A.AAYO.01	0	0.610053
TCGA.2A.AAYU	TCGA.2A.AAYU.01	0	0.634716
TCGA.2E.A9G8	TCGA.2E.A9G8.01	0	1.43857
TCGA.2F.A9KO	TCGA.2F.A9KO.01	0	3.80464
TCGA.2F.A9KP	TCGA.2F.A9KP.01	0	2.16146
TCGA.2F.A9KQ	TCGA.2F.A9KQ.01	0	1.41028
TCGA.2F.A9KR	TCGA.2F.A9KR.01	0	2.71207
TCGA.2F.A9KT	TCGA.2F.A9KT.01	0	3.30666
TCGA.2F.A9KW	TCGA.2F.A9KW.01	0	1.7855
TCGA.2H.A9GF	TCGA.2H.A9GF.01	0	2.927
TCGA.2H.A9GH	TCGA.2H.A9GH.01	0	1.89162
TCGA.2H.A9GI	TCGA.2H.A9GI.01	0	2.47317
TCGA.2H.A9GJ	TCGA.2H.A9GJ.01	0	1.75207
TCGA.2H.A9GK	TCGA.2H.A9GK.01	0	2.38143
TCGA.2H.A9GL	TCGA.2H.A9GL.01	0	2.59128
TCGA.2H.A9GM	TCGA.2H.A9GM.01	0	1.8606
TCGA.2H.A9GN	TCGA.2H.A9GN.01	0	1.90182
TCGA.2H.A9GO	TCGA.2H.A9GO.01	0	2.08299
TCGA.2H.A9GQ	TCGA.2H.A9GQ.01	0	2.01886
TCGA.2H.A9GR	TCGA.2H.A9GR.01	0	3.15721
TCGA.2J.AAB1	TCGA.2J.AAB1.01	0	1.39593
TCGA.2J.AAB4	TCGA.2J.AAB4.01	0	0.77444
TCGA.2J.AAB6	TCGA.2J.AAB6.01	0	1.36678
TCGA.2J.AAB8	TCGA.2J.AAB8.01	0	1.09192
TCGA.2J.AAB9	TCGA.2J.AAB9.01	0	0.424498
TCGA.2J.AABA	TCGA.2J.AABA.01	0	0.881356
TCGA.2J.AABE	TCGA.2J.AABE.01	0	0.839535
TCGA.2J.AABF	TCGA.2J.AABF.01	0	1.12711
TCGA.2J.AABH	TCGA.2J.AABH.01	0	0.980891
TCGA.2J.AABI	TCGA.2J.AABI.01	0	0.839535
TCGA.2J.AABK	TCGA.2J.AABK.01	0	0.941897
TCGA.2J.AABO	TCGA.2J.AABO.01	0	1.45251
TCGA.2J.AABP	TCGA.2J.AABP.01	0	1.7855
TCGA.2J.AABR	TCGA.2J.AABR.01	0	0.243926
TCGA.2J.AABT	TCGA.2J.AABT.01	0	0.839535
TCGA.2J.AABU	TCGA.2J.AABU.01	0	0.706269
TCGA.2J.AABV	TCGA.2J.AABV.01	0	0.366782
TCGA.2K.A9WE	TCGA.2K.A9WE.01	0	1.29123
TCGA.2L.AAQA	TCGA.2L.AAQA.01	0	1.30666
TCGA.2L.AAQE	TCGA.2L.AAQE.01	0	0.921997
TCGA.2L.AAQI	TCGA.2L.AAQI.01	0	0.860597
TCGA.2L.AAQJ	TCGA.2L.AAQJ.01	0	1.61005
TCGA.2L.AAQL	TCGA.2L.AAQL.01	0	1.24393
TCGA.2L.AAQM	TCGA.2L.AAQM.01	1	0.961526
TCGA.2V.A95S	TCGA.2V.A95S.01	0	1.69459
TCGA.2W.A8YY	TCGA.2W.A8YY.01	0	8.22171
TCGA.2Y.A9GS	TCGA.2Y.A9GS.01	0	1.43857
TCGA.2Y.A9GT	TCGA.2Y.A9GT.01	0	1.67094
TCGA.2Y.A9GU	TCGA.2Y.A9GU.01	0	2.20328
TCGA.2Y.A9GV	TCGA.2Y.A9GV.01	0	1.38143
TCGA.2Y.A9GW	TCGA.2Y.A9GW.01	0	1.49354
TCGA.2Y.A9GX	TCGA.2Y.A9GX.01	0	1.27563
TCGA.2Y.A9GY	TCGA.2Y.A9GY.01	0	1.47999
TCGA.2Y.A9GZ	TCGA.2Y.A9GZ.01	0	1.65896
TCGA.2Y.A9H0	TCGA.2Y.A9H0.01	0	1.54649
TCGA.2Y.A9H1	TCGA.2Y.A9H1.01	0	2.04669
TCGA.2Y.A9H2	TCGA.2Y.A9H2.01	0	1.25987
TCGA.2Y.A9H3	TCGA.2Y.A9H3.01	0	2.43857
TCGA.2Y.A9H4	TCGA.2Y.A9H4.01	0	1.43857
TCGA.2Y.A9H5	TCGA.2Y.A9H5.01	0	1.52026
TCGA.2Y.A9H6	TCGA.2Y.A9H6.01	0	1.25987
TCGA.2Y.A9H7	TCGA.2Y.A9H7.01	0	1.58496
TCGA.2Y.A9H8	TCGA.2Y.A9H8.01	0	1.4245
TCGA.2Y.A9H9	TCGA.2Y.A9H9.01	0	2.074
TCGA.2Y.A9HA	TCGA.2Y.A9HA.01	0	2.22781
TCGA.2Y.A9HB	TCGA.2Y.A9HB.01	0	1.45251
TCGA.2Z.A9J1	TCGA.2Z.A9J1.01	0	1.68281
TCGA.2Z.A9J2	TCGA.2Z.A9J2.01	0	1.52026
TCGA.2Z.A9J3	TCGA.2Z.A9J3.01	0	2.09192
TCGA.2Z.A9J5	TCGA.2Z.A9J5.01	0	1.75207
TCGA.2Z.A9J6	TCGA.2Z.A9J6.01	0	1.27563
TCGA.2Z.A9J7	TCGA.2Z.A9J7.01	0	0.961526
TCGA.2Z.A9J8	TCGA.2Z.A9J8.01	0	0.796467
TCGA.2Z.A9JD	TCGA.2Z.A9JD.01	0	1.80735
TCGA.2Z.A9JE	TCGA.2Z.A9JE.01	0	1.67094
TCGA.2Z.A9JG	TCGA.2Z.A9JG.01	0	1.59756
TCGA.2Z.A9JI	TCGA.2Z.A9JI.01	0	0.306661
TCGA.2Z.A9JJ	TCGA.2Z.A9JJ.01	0	0.559427
TCGA.2Z.A9JK	TCGA.2Z.A9JK.01	0	1.62244
TCGA.2Z.A9JL	TCGA.2Z.A9JL.01	0	1.57225
TCGA.2Z.A9JM	TCGA.2Z.A9JM.01	0	1.19502
TCGA.2Z.A9JN	TCGA.2Z.A9JN.01	0	0.50696
TCGA.2Z.A9JO	TCGA.2Z.A9JO.01	0	0.860597
TCGA.2Z.A9JP	TCGA.2Z.A9JP.01	0	1.29123
TCGA.2Z.A9JQ	TCGA.2Z.A9JQ.01	0	1.54649
TCGA.2Z.A9JR	TCGA.2Z.A9JR.01	0	1.16146
TCGA.2Z.A9JS	TCGA.2Z.A9JS.01	0	1.89162
TCGA.2Z.A9JT	TCGA.2Z.A9JT.01	0	1.57225
TCGA.32.1970	TCGA.32.1970.01	0	1.50696
TCGA.32.1977	TCGA.32.1977.01	0	1.52026
TCGA.32.1979	TCGA.32.1979.01	0	1.52026
TCGA.32.1980	TCGA.32.1980.01	0	0.50696
TCGA.32.1982	TCGA.32.1982.01	0	1.45251
TCGA.32.1986	TCGA.32.1986.01	0	1.05585
TCGA.32.1991	TCGA.32.1991.01	0	1.074
TCGA.32.2491	TCGA.32.2491.01	0	1.63472
TCGA.32.2494	TCGA.32.2494.01	0	1.27563
TCGA.32.2495	TCGA.32.2495.01	0	1.46632
TCGA.32.2615	TCGA.32.2615.01	0	0.881356
TCGA.32.2616	TCGA.32.2616.01	0	4.77444
TCGA.32.2632	TCGA.32.2632.01	0	1.70627
TCGA.32.2634	TCGA.32.2634.01	0	1.12711
TCGA.32.2638	TCGA.32.2638.01	0	1.14439
TCGA.32.4208	TCGA.32.4208.01	0	1.01886
TCGA.32.4209	TCGA.32.4209.01	0	0.860597
TCGA.32.4210	TCGA.32.4210.01	0	1.46632
TCGA.32.4211	TCGA.32.4211.01	0	1.39593
TCGA.32.4213	TCGA.32.4213.01	0	1.30666
TCGA.32.4719	TCGA.32.4719.01	0	1.16146
TCGA.32.5222	TCGA.32.5222.01	0	1.39593
TCGA.33.4532	TCGA.33.4532.01	0	3.31049
TCGA.33.4533	TCGA.33.4533.01	0	3.01417
TCGA.33.4538	TCGA.33.4538.01	0	2.45251
TCGA.33.4547	TCGA.33.4547.01	0	2.49354
TCGA.33.4566	TCGA.33.4566.01	0	5.02237
TCGA.33.4582	TCGA.33.4582.01	0	2.44556
TCGA.33.4583	TCGA.33.4583.01	0	3.86842
TCGA.33.4586	TCGA.33.4586.01	0	3.19916
TCGA.33.4587	TCGA.33.4587.01	0	2.68281
TCGA.33.4589	TCGA.33.4589.01	0	1.87101
TCGA.33.6738	TCGA.33.6738.01	0	3.17414
TCGA.33.A4WN	TCGA.33.A4WN.01	0	2.49354
TCGA.33.A5GW	TCGA.33.A5GW.01	0	2.43155
TCGA.33.AAS8	TCGA.33.AAS8.01	0	2.71786
TCGA.33.AASB	TCGA.33.AASB.01	0	3.35199
TCGA.33.AASD	TCGA.33.AASD.01	0	3.24393
TCGA.33.AASI	TCGA.33.AASI.01	0	3.39953
TCGA.33.AASJ	TCGA.33.AASJ.01	0	2.44556
TCGA.33.AASL	TCGA.33.AASL.01	0	3.04209
TCGA.34.2596	TCGA.34.2596.01	0	2.74643
TCGA.34.2600	TCGA.34.2600.01	0	3.5562
TCGA.34.2604	TCGA.34.2604.01	0	3.95174
TCGA.34.2605	TCGA.34.2605.01	0	3.25987
TCGA.34.2608	TCGA.34.2608.01	0	2.14439
TCGA.34.2609	TCGA.34.2609.01	0	2.77444
TCGA.34.5231	TCGA.34.5231.01	0	4.04899
TCGA.34.5232	TCGA.34.5232.01	0	2.44556
TCGA.34.5234	TCGA.34.5234.01	0	2.3887
TCGA.34.5236	TCGA.34.5236.01	0	2.59128
TCGA.34.5239	TCGA.34.5239.01	0	2.7577
TCGA.34.5240	TCGA.34.5240.01	0	2.25192
TCGA.34.5241	TCGA.34.5241.01	0	2.45251
TCGA.34.5927	TCGA.34.5927.01	0	2.87101
TCGA.34.5928	TCGA.34.5928.01	0	3.23589
TCGA.34.5929	TCGA.34.5929.01	0	2.62859
TCGA.34.7107	TCGA.34.7107.01	0	2.85536
TCGA.34.8454	TCGA.34.8454.01	0	3.77721
TCGA.34.8455	TCGA.34.8455.01	0	3.66795
TCGA.34.8456	TCGA.34.8456.01	0	0.941897
TCGA.34.A5IX	TCGA.34.A5IX.01	0	2.93198
TCGA.35.3615	TCGA.35.3615.01	0	1.90182
TCGA.35.4122	TCGA.35.4122.01	0	3.13578
TCGA.35.4123	TCGA.35.4123.01	0	2.89162
TCGA.35.5375	TCGA.35.5375.01	0	3.48339
TCGA.36.2530	TCGA.36.2530.01	0	1.47999
TCGA.36.2532	TCGA.36.2532.01	0	1.17834
TCGA.36.2533	TCGA.36.2533.01	0	1.83954
TCGA.36.2534	TCGA.36.2534.01	0	2.11839
TCGA.36.2537	TCGA.36.2537.01	0	1.03747
TCGA.36.2538	TCGA.36.2538.01	0	1.12711
TCGA.36.2540	TCGA.36.2540.01	0	0.178337
TCGA.36.2542	TCGA.36.2542.01	0	1.54649
TCGA.36.2543	TCGA.36.2543.01	0	1.43857
TCGA.36.2544	TCGA.36.2544.01	0	1.4245
TCGA.36.2545	TCGA.36.2545.01	0	1.4245
TCGA.36.2547	TCGA.36.2547.01	0	2.2115
TCGA.36.2548	TCGA.36.2548.01	0	1.30666
TCGA.36.2551	TCGA.36.2551.01	0	0.77444
TCGA.36.2552	TCGA.36.2552.01	0	1.24393
TCGA.37.3783	TCGA.37.3783.01	0	3.26383
TCGA.37.3789	TCGA.37.3789.01	0	4.22578
TCGA.37.3792	TCGA.37.3792.01	0	4.60538
TCGA.37.4129	TCGA.37.4129.01	0	0.109624
TCGA.37.4130	TCGA.37.4130.01	0	4.79373
TCGA.37.4132	TCGA.37.4132.01	0	3.0282
TCGA.37.4133	TCGA.37.4133.01	0	2.89162
TCGA.37.4135	TCGA.37.4135.01	0	3.00474
TCGA.37.4141	TCGA.37.4141.01	0	3.2115
TCGA.37.5819	TCGA.37.5819.01	0	4.24793
TCGA.37.A5EL	TCGA.37.A5EL.01	0	3.43507
TCGA.37.A5EN	TCGA.37.A5EN.01	0	2.68871
TCGA.38.4625	TCGA.38.4625.01	0	3.927
TCGA.38.4626	TCGA.38.4626.01	0	2.86581
TCGA.38.4627	TCGA.38.4627.01	0	0.839535
TCGA.38.4628	TCGA.38.4628.01	0	1.98089
TCGA.38.4631	TCGA.38.4631.01	0	4.25391
TCGA.38.4632	TCGA.38.4632.01	0	3.81547
TCGA.38.6178	TCGA.38.6178.01	0	1.43857
TCGA.38.7271	TCGA.38.7271.01	0	1.71786
TCGA.38.A44F	TCGA.38.A44F.01	0	0.366782
TCGA.39.5011	TCGA.39.5011.01	0	4.0282
TCGA.39.5016	TCGA.39.5016.01	0	3.21968
TCGA.39.5019	TCGA.39.5019.01	0	2.38143
TCGA.39.5021	TCGA.39.5021.01	0	2.19502
TCGA.39.5022	TCGA.39.5022.01	0	2.55297
TCGA.39.5024	TCGA.39.5024.01	1	2.50696
TCGA.39.5028	TCGA.39.5028.01	0	2.37412
TCGA.39.5029	TCGA.39.5029.01	0	2.17834
TCGA.39.5030	TCGA.39.5030.01	0	2.71207
TCGA.39.5031	TCGA.39.5031.01	1	4.02354
TCGA.39.5034	TCGA.39.5034.01	0	3.9245
TCGA.39.5035	TCGA.39.5035.01	0	2.20328
TCGA.39.5036	TCGA.39.5036.01	0	2.89162
TCGA.39.5037	TCGA.39.5037.01	0	2.69459
TCGA.39.5039	TCGA.39.5039.01	0	2.3295
TCGA.39.5040	TCGA.39.5040.01	0	3.63166
TCGA.3A.A9I5	TCGA.3A.A9I5.01	0	0.839535
TCGA.3A.A9I7	TCGA.3A.A9I7.01	0	0.424498
TCGA.3A.A9I9	TCGA.3A.A9I9.01	0	1.79647
TCGA.3A.A9IB	TCGA.3A.A9IB.01	0	0.90182
TCGA.3A.A9IC	TCGA.3A.A9IC.01	0	0.860597
TCGA.3A.A9IH	TCGA.3A.A9IH.01	0	1.16146
TCGA.3A.A9IJ	TCGA.3A.A9IJ.01	0	0.395929
TCGA.3A.A9IL	TCGA.3A.A9IL.01	0	0.178337
TCGA.3A.A9IN	TCGA.3A.A9IN.01	0	0.881356
TCGA.3A.A9IO	TCGA.3A.A9IO.01	0	0.243926
TCGA.3A.A9IR	TCGA.3A.A9IR.01	0	0.337035
TCGA.3A.A9IS	TCGA.3A.A9IS.01	0	0.921997
TCGA.3A.A9IU	TCGA.3A.A9IU.01	0	0.881356
TCGA.3A.A9IV	TCGA.3A.A9IV.01	0	1.09192
TCGA.3A.A9IX	TCGA.3A.A9IX.01	0	0.658963
TCGA.3A.A9IZ	TCGA.3A.A9IZ.01	0	1.2115
TCGA.3A.A9J0	TCGA.3A.A9J0.01	0	1.59756
TCGA.3B.A9HI	TCGA.3B.A9HI.01	0	1
TCGA.3B.A9HJ	TCGA.3B.A9HJ.01	0	0.559427
TCGA.3B.A9HL	TCGA.3B.A9HL.01	0	1.14439
TCGA.3B.A9HO	TCGA.3B.A9HO.01	0	1.29123
TCGA.3B.A9HP	TCGA.3B.A9HP.01	0	1.25987
TCGA.3B.A9HQ	TCGA.3B.A9HQ.01	0	1.4245
TCGA.3B.A9HR	TCGA.3B.A9HR.01	0	0.860597
TCGA.3B.A9HS	TCGA.3B.A9HS.01	0	1.35199
TCGA.3B.A9HT	TCGA.3B.A9HT.01	1	3.15295
TCGA.3B.A9HU	TCGA.3B.A9HU.01	0	0.77444
TCGA.3B.A9HV	TCGA.3B.A9HV.01	0	1.14439
TCGA.3B.A9HX	TCGA.3B.A9HX.01	0	1.01886
TCGA.3B.A9HY	TCGA.3B.A9HY.01	0	1.12711
TCGA.3B.A9HZ	TCGA.3B.A9HZ.01	0	0.752072
TCGA.3B.A9I0	TCGA.3B.A9I0.01	0	0.881356
TCGA.3B.A9I1	TCGA.3B.A9I1.01	0	0.839535
TCGA.3B.A9I3	TCGA.3B.A9I3.01	0	1.10962
TCGA.3C.AAAU	TCGA.3C.AAAU.01	0	0.706269
TCGA.3C.AALI	TCGA.3C.AALI.01	0	3.70627
TCGA.3C.AALJ	TCGA.3C.AALJ.01	0	0.796467
TCGA.3C.AALK	TCGA.3C.AALK.01	0	1.12711
TCGA.3E.AAAY	TCGA.3E.AAAY.01	0	0.634716
TCGA.3E.AAAZ	TCGA.3E.AAAZ.01	0	1.16146
TCGA.3K.AAZ8	TCGA.3K.AAZ8.01	0	2.13578
TCGA.3L.AA1B	TCGA.3L.AA1B.01	0	2.05585
TCGA.3M.AB46	TCGA.3M.AB46.01	0	2.43155
TCGA.3M.AB47	TCGA.3M.AB47.01	0	1.93198
TCGA.3N.A9WB	TCGA.3N.A9WB.06	0	2.24393
TCGA.3N.A9WC	TCGA.3N.A9WC.06	0	5.3677
TCGA.3N.A9WD	TCGA.3N.A9WD.06	0	4.4473
TCGA.3P.A9WA	TCGA.3P.A9WA.01	0	1.93198
TCGA.3R.A8YX	TCGA.3R.A8YX.01	0	1.4245
TCGA.3Z.A93Z	TCGA.3Z.A93Z.01	0	1.63472
TCGA.41.2571	TCGA.41.2571.01	0	1.074
TCGA.41.2572	TCGA.41.2572.01	0	1.19502
TCGA.41.2573	TCGA.41.2573.01	0	1.05585
TCGA.41.2575	TCGA.41.2575.01	0	1.33703
TCGA.41.3392	TCGA.41.3392.01	0	1.38143
TCGA.41.3393	TCGA.41.3393.01	0	1.32193
TCGA.41.3915	TCGA.41.3915.01	0	1.01886
TCGA.41.4097	TCGA.41.4097.01	0	1.17834
TCGA.41.5651	TCGA.41.5651.01	0	1.55943
TCGA.41.6646	TCGA.41.6646.01	0	1.22781
TCGA.42.2582	TCGA.42.2582.01	0	1.99048
TCGA.42.2587	TCGA.42.2587.01	0	2.23589
TCGA.42.2588	TCGA.42.2588.01	0	0.90182
TCGA.42.2589	TCGA.42.2589.01	0	1.77444
TCGA.42.2590	TCGA.42.2590.01	0	1.2115
TCGA.42.2591	TCGA.42.2591.01	0	1.41028
TCGA.42.2593	TCGA.42.2593.01	0	1.01886
TCGA.43.2576	TCGA.43.2576.01	0	3.7577
TCGA.43.2578	TCGA.43.2578.01	0	3.12711
TCGA.43.2581	TCGA.43.2581.01	0	4.50529
TCGA.43.3394	TCGA.43.3394.01	0	2.55943
TCGA.43.3920	TCGA.43.3920.01	0	3.73221
TCGA.43.5668	TCGA.43.5668.01	0	4.074
TCGA.43.5670	TCGA.43.5670.01	0	2.10962
TCGA.43.6143	TCGA.43.6143.01	0	3.14868
TCGA.43.6647	TCGA.43.6647.01	0	2.26777
TCGA.43.6770	TCGA.43.6770.01	0	2.65896
TCGA.43.6771	TCGA.43.6771.01	0	2.55943
TCGA.43.6773	TCGA.43.6773.01	0	1.36678
TCGA.43.7656	TCGA.43.7656.01	0	3.23589
TCGA.43.7657	TCGA.43.7657.01	0	2.06496
TCGA.43.7658	TCGA.43.7658.01	0	2.54649
TCGA.43.8115	TCGA.43.8115.01	0	2.53343
TCGA.43.8116	TCGA.43.8116.01	0	3.24393
TCGA.43.8118	TCGA.43.8118.01	0	3.98809
TCGA.43.A474	TCGA.43.A474.01	0	3.2559
TCGA.43.A475	TCGA.43.A475.01	0	2.81277
TCGA.43.A56U	TCGA.43.A56U.01	0	2.76888
TCGA.43.A56V	TCGA.43.A56V.01	0	2.52686
TCGA.44.2655	TCGA.44.2655.01	0	2.41028
TCGA.44.2656	TCGA.44.2656.01	0	4.40312
TCGA.44.2657	TCGA.44.2657.01	0	3.41028
TCGA.44.2659	TCGA.44.2659.01	0	3.51362
TCGA.44.2662	TCGA.44.2662.01	0	2.57225
TCGA.44.2665	TCGA.44.2665.01	0	1.09192
TCGA.44.2666	TCGA.44.2666.01	0	0.980891
TCGA.44.2668	TCGA.44.2668.01	0	3.23185
TCGA.44.3396	TCGA.44.3396.01	0	2.54649
TCGA.44.3398	TCGA.44.3398.01	0	2.47317
TCGA.44.3917	TCGA.44.3917.01	0	2.64082
TCGA.44.3918	TCGA.44.3918.01	0	4.6007
TCGA.44.3919	TCGA.44.3919.01	0	1.22781
TCGA.44.4112	TCGA.44.4112.01	0	3.63472
TCGA.44.5643	TCGA.44.5643.01	0	2
TCGA.44.5644	TCGA.44.5644.01	0	4.63472
TCGA.44.5645	TCGA.44.5645.01	0	0.961526
TCGA.44.6144	TCGA.44.6144.01	0	2.63472
TCGA.44.6145	TCGA.44.6145.01	0	3.14439
TCGA.44.6146	TCGA.44.6146.01	0	0.980891
TCGA.44.6148	TCGA.44.6148.01	0	0.243926
TCGA.44.6774	TCGA.44.6774.01	0	3.05128
TCGA.44.6775	TCGA.44.6775.01	0	1.41028
TCGA.44.6776	TCGA.44.6776.01	1	2.57225
TCGA.44.6777	TCGA.44.6777.01	0	3.3594
TCGA.44.6778	TCGA.44.6778.01	0	3.37778
TCGA.44.6779	TCGA.44.6779.01	0	1.7633
TCGA.44.7659	TCGA.44.7659.01	1	2.21968
TCGA.44.7660	TCGA.44.7660.01	0	3.29123
TCGA.44.7661	TCGA.44.7661.01	0	3.04669
TCGA.44.7662	TCGA.44.7662.01	0	3.927
TCGA.44.7667	TCGA.44.7667.01	0	3.62552
TCGA.44.7669	TCGA.44.7669.01	0	3.59442
TCGA.44.7670	TCGA.44.7670.01	0	4.7951
TCGA.44.7671	TCGA.44.7671.01	0	2.64689
TCGA.44.7672	TCGA.44.7672.01	0	2.35199
TCGA.44.8117	TCGA.44.8117.01	0	4.2379
TCGA.44.8119	TCGA.44.8119.01	0	4.02587
TCGA.44.8120	TCGA.44.8120.01	0	3.93695
TCGA.44.A479	TCGA.44.A479.01	0	3.06041
TCGA.44.A47A	TCGA.44.A47A.01	0	2.71207
TCGA.44.A47B	TCGA.44.A47B.01	0	1.03747
TCGA.44.A47F	TCGA.44.A47F.01	0	1.61005
TCGA.44.A47G	TCGA.44.A47G.01	0	1.59756
TCGA.44.A4SS	TCGA.44.A4SS.01	0	3.66197
TCGA.44.A4SU	TCGA.44.A4SU.01	0	2.16993
TCGA.46.3765	TCGA.46.3765.01	0	3.67094
TCGA.46.3767	TCGA.46.3767.01	0	2.89673
TCGA.46.3768	TCGA.46.3768.01	0	3.3594
TCGA.46.3769	TCGA.46.3769.01	0	4.48339
TCGA.46.6025	TCGA.46.6025.01	0	2.51362
TCGA.46.6026	TCGA.46.6026.01	0	2.60382
TCGA.49.4486	TCGA.49.4486.01	0	2.25192
TCGA.49.4487	TCGA.49.4487.01	0	3.33703
TCGA.49.4488	TCGA.49.4488.01	0	3.01886
TCGA.49.4490	TCGA.49.4490.01	0	1.16146
TCGA.49.4494	TCGA.49.4494.01	0	2.45943
TCGA.49.4501	TCGA.49.4501.01	0	1.16146
TCGA.49.4505	TCGA.49.4505.01	0	2.56585
TCGA.49.4506	TCGA.49.4506.01	0	2.01886
TCGA.49.4507	TCGA.49.4507.01	0	2.53998
TCGA.49.4510	TCGA.49.4510.01	0	1.32193
TCGA.49.4512	TCGA.49.4512.01	0	1.05585
TCGA.49.4514	TCGA.49.4514.01	0	3.12276
TCGA.49.6742	TCGA.49.6742.01	0	2.85536
TCGA.49.6743	TCGA.49.6743.01	0	4.25788
TCGA.49.6744	TCGA.49.6744.01	0	2.77998
TCGA.49.6745	TCGA.49.6745.01	0	2.12711
TCGA.49.6761	TCGA.49.6761.01	0	3.074
TCGA.49.6767	TCGA.49.6767.01	0	3.6007
TCGA.49.AAQV	TCGA.49.AAQV.01	0	1.46632
TCGA.49.AAR0	TCGA.49.AAR0.01	0	2.074
TCGA.49.AAR2	TCGA.49.AAR2.01	0	3.40312
TCGA.49.AAR3	TCGA.49.AAR3.01	0	2.11839
TCGA.49.AAR4	TCGA.49.AAR4.01	0	3.91194
TCGA.49.AAR9	TCGA.49.AAR9.01	0	3.98809
TCGA.49.AARE	TCGA.49.AARE.01	0	5.02237
TCGA.49.AARN	TCGA.49.AARN.01	0	4.2658
TCGA.49.AARO	TCGA.49.AARO.01	0	3.927
TCGA.49.AARQ	TCGA.49.AARQ.01	0	4.15721
TCGA.49.AARR	TCGA.49.AARR.01	0	0.0740006
TCGA.4A.A93W	TCGA.4A.A93W.01	0	1.70627
TCGA.4A.A93X	TCGA.4A.A93X.01	1	1.83954
TCGA.4A.A93Y	TCGA.4A.A93Y.01	0	0.77444
TCGA.4B.A93V	TCGA.4B.A93V.01	0	2.08299
TCGA.4C.A93U	TCGA.4C.A93U.01	0	1.09192
TCGA.4E.A92E	TCGA.4E.A92E.01	0	2.27563
TCGA.4H.AAAK	TCGA.4H.AAAK.01	0	0.634716
TCGA.4J.AA1J	TCGA.4J.AA1J.01	0	2.17834
TCGA.4L.AA1F	TCGA.4L.AA1F.01	0	0.729352
TCGA.4N.A93T	TCGA.4N.A93T.01	0	1.71786
TCGA.4P.AA8J	TCGA.4P.AA8J.01	0	1.97124
TCGA.4R.AA8I	TCGA.4R.AA8I.01	0	4.84879
TCGA.4T.AA8H	TCGA.4T.AA8H.01	0	2.06496
TCGA.4W.AA9R	TCGA.4W.AA9R.01	0	1.46632
TCGA.4W.AA9S	TCGA.4W.AA9S.01	0	1.074
TCGA.4W.AA9T	TCGA.4W.AA9T.01	0	1.19502
TCGA.4Z.AA7M	TCGA.4Z.AA7M.01	0	3.7577
TCGA.4Z.AA7N	TCGA.4Z.AA7N.01	0	0.395929
TCGA.4Z.AA7O	TCGA.4Z.AA7O.01	0	2.41741
TCGA.4Z.AA7Q	TCGA.4Z.AA7Q.01	1	2.77444
TCGA.4Z.AA7R	TCGA.4Z.AA7R.01	0	3.23589
TCGA.4Z.AA7S	TCGA.4Z.AA7S.01	0	1.33703
TCGA.4Z.AA7W	TCGA.4Z.AA7W.01	0	3.87361
TCGA.4Z.AA7Y	TCGA.4Z.AA7Y.01	0	2.98569
TCGA.4Z.AA80	TCGA.4Z.AA80.01	0	3.45251
TCGA.4Z.AA81	TCGA.4Z.AA81.01	0	2.61626
TCGA.4Z.AA82	TCGA.4Z.AA82.01	0	1.80735
TCGA.4Z.AA83	TCGA.4Z.AA83.01	0	1.57225
TCGA.4Z.AA84	TCGA.4Z.AA84.01	0	3.59442
TCGA.4Z.AA86	TCGA.4Z.AA86.01	0	2.62244
TCGA.4Z.AA87	TCGA.4Z.AA87.01	0	2.81816
TCGA.4Z.AA89	TCGA.4Z.AA89.01	0	2.1008
TCGA.50.5044	TCGA.50.5044.01	0	2.06496
TCGA.50.5045	TCGA.50.5045.01	0	3.13578
TCGA.50.5049	TCGA.50.5049.01	0	4.36678
TCGA.50.5051	TCGA.50.5051.01	0	1.88136
TCGA.50.5055	TCGA.50.5055.01	0	0.634716
TCGA.50.5066	TCGA.50.5066.01	0	2.99048
TCGA.50.5068	TCGA.50.5068.01	0	1.69459
TCGA.50.5072	TCGA.50.5072.01	0	2.35199
TCGA.50.5930	TCGA.50.5930.01	0	4.81142
TCGA.50.5931	TCGA.50.5931.01	0	3.05128
TCGA.50.5932	TCGA.50.5932.01	0	1.50696
TCGA.50.5933	TCGA.50.5933.01	0	3.81006
TCGA.50.5935	TCGA.50.5935.01	0	1.75207
TCGA.50.5936	TCGA.50.5936.01	0	1.922
TCGA.50.5939	TCGA.50.5939.01	0	1.57225
TCGA.50.5941	TCGA.50.5941.01	0	3.41028
TCGA.50.5942	TCGA.50.5942.01	0	1.35199
TCGA.50.5944	TCGA.50.5944.01	0	1.29123
TCGA.50.5946	TCGA.50.5946.01	0	4.03516
TCGA.50.6590	TCGA.50.6590.01	0	4.51528
TCGA.50.6591	TCGA.50.6591.01	0	1.29123
TCGA.50.6592	TCGA.50.6592.01	0	3.00474
TCGA.50.6593	TCGA.50.6593.01	0	3.09192
TCGA.50.6594	TCGA.50.6594.01	0	3.79373
TCGA.50.6595	TCGA.50.6595.01	0	1.83954
TCGA.50.6597	TCGA.50.6597.01	0	1.2115
TCGA.50.6673	TCGA.50.6673.01	0	1.68281
TCGA.50.7109	TCGA.50.7109.01	0	2.84483
TCGA.50.8457	TCGA.50.8457.01	0	1.25987
TCGA.50.8459	TCGA.50.8459.01	0	1.58496
TCGA.50.8460	TCGA.50.8460.01	0	0.839535
TCGA.51.4079	TCGA.51.4079.01	0	3.40312
TCGA.51.4080	TCGA.51.4080.01	0	2.99048
TCGA.51.4081	TCGA.51.4081.01	0	2.55297
TCGA.52.7622	TCGA.52.7622.01	0	2.86581
TCGA.52.7809	TCGA.52.7809.01	0	2.81816
TCGA.52.7810	TCGA.52.7810.01	0	3.45598
TCGA.52.7811	TCGA.52.7811.01	0	2.22781
TCGA.52.7812	TCGA.52.7812.01	0	2.98569
TCGA.53.7624	TCGA.53.7624.01	0	4.3631
TCGA.53.7626	TCGA.53.7626.01	0	4.83821
TCGA.53.7813	TCGA.53.7813.01	0	2.29897
TCGA.53.A4EZ	TCGA.53.A4EZ.01	0	3.68576
TCGA.55.1592	TCGA.55.1592.01	0	3.79099
TCGA.55.1594	TCGA.55.1594.01	0	2.44556
TCGA.55.1595	TCGA.55.1595.01	0	3.14009
TCGA.55.1596	TCGA.55.1596.01	0	2.50696
TCGA.55.5899	TCGA.55.5899.01	0	3.48339
TCGA.55.6543	TCGA.55.6543.01	0	0.68281
TCGA.55.6642	TCGA.55.6642.01	0	2.08299
TCGA.55.6712	TCGA.55.6712.01	0	2.12711
TCGA.55.6968	TCGA.55.6968.01	0	3.71207
TCGA.55.6969	TCGA.55.6969.01	0	3.61316
TCGA.55.6970	TCGA.55.6970.01	0	2.48678
TCGA.55.6971	TCGA.55.6971.01	0	2.65896
TCGA.55.6972	TCGA.55.6972.01	0	2.99048
TCGA.55.6975	TCGA.55.6975.01	0	1.69459
TCGA.55.6978	TCGA.55.6978.01	0	1.30666
TCGA.55.6979	TCGA.55.6979.01	0	3.91698
TCGA.55.6980	TCGA.55.6980.01	0	0.839535
TCGA.55.6981	TCGA.55.6981.01	0	2.66496
TCGA.55.6982	TCGA.55.6982.01	0	2.73507
TCGA.55.6983	TCGA.55.6983.01	0	1.922
TCGA.55.6984	TCGA.55.6984.01	0	0.860597
TCGA.55.6985	TCGA.55.6985.01	0	3.64689
TCGA.55.6986	TCGA.55.6986.01	0	0.68281
TCGA.55.6987	TCGA.55.6987.01	0	2.72935
TCGA.55.7227	TCGA.55.7227.01	0	2.32193
TCGA.55.7281	TCGA.55.7281.01	0	3.63777
TCGA.55.7283	TCGA.55.7283.01	0	2.71207
TCGA.55.7284	TCGA.55.7284.01	0	1.03747
TCGA.55.7570	TCGA.55.7570.01	0	3.37046
TCGA.55.7573	TCGA.55.7573.01	0	1.2115
TCGA.55.7574	TCGA.55.7574.01	0	2.90689
TCGA.55.7576	TCGA.55.7576.01	0	3.42803
TCGA.55.7724	TCGA.55.7724.01	0	2.72362
TCGA.55.7725	TCGA.55.7725.01	0	2.01886
TCGA.55.7726	TCGA.55.7726.01	0	1.95174
TCGA.55.7727	TCGA.55.7727.01	0	2.7633
TCGA.55.7728	TCGA.55.7728.01	0	1.71786
TCGA.55.7815	TCGA.55.7815.01	0	2.10962
TCGA.55.7816	TCGA.55.7816.01	0	0.0740006
TCGA.55.7903	TCGA.55.7903.01	0	2.24393
TCGA.55.7907	TCGA.55.7907.01	1	4.8619
TCGA.55.7910	TCGA.55.7910.01	0	3.09637
TCGA.55.7911	TCGA.55.7911.01	0	2.71207
TCGA.55.7913	TCGA.55.7913.01	0	3.1867
TCGA.55.7914	TCGA.55.7914.01	0	2.3887
TCGA.55.7994	TCGA.55.7994.01	0	5.22983
TCGA.55.7995	TCGA.55.7995.01	0	4.08299
TCGA.55.8085	TCGA.55.8085.01	0	2.79647
TCGA.55.8087	TCGA.55.8087.01	0	0.921997
TCGA.55.8089	TCGA.55.8089.01	0	4.898
TCGA.55.8090	TCGA.55.8090.01	0	1.58496
TCGA.55.8091	TCGA.55.8091.01	0	0.839535
TCGA.55.8092	TCGA.55.8092.01	0	3.7992
TCGA.55.8094	TCGA.55.8094.01	0	3.5103
TCGA.55.8096	TCGA.55.8096.01	0	2.16146
TCGA.55.8097	TCGA.55.8097.01	0	1.8606
TCGA.55.8203	TCGA.55.8203.01	0	3.48339
TCGA.55.8204	TCGA.55.8204.01	0	2.59756
TCGA.55.8205	TCGA.55.8205.01	0	3.74925
TCGA.55.8206	TCGA.55.8206.01	0	0.77444
TCGA.55.8207	TCGA.55.8207.01	0	3.05128
TCGA.55.8208	TCGA.55.8208.01	0	3.23185
TCGA.55.8299	TCGA.55.8299.01	0	2.61005
TCGA.55.8301	TCGA.55.8301.01	0	2.96639
TCGA.55.8302	TCGA.55.8302.01	0	4.10301
TCGA.55.8505	TCGA.55.8505.01	0	0.796467
TCGA.55.8506	TCGA.55.8506.01	0	5.41474
TCGA.55.8507	TCGA.55.8507.01	0	4.58496
TCGA.55.8508	TCGA.55.8508.01	0	2.41741
TCGA.55.8510	TCGA.55.8510.01	0	3.04209
TCGA.55.8511	TCGA.55.8511.01	0	3.85536
TCGA.55.8512	TCGA.55.8512.01	0	0.941897
TCGA.55.8513	TCGA.55.8513.01	0	0.211504
TCGA.55.8514	TCGA.55.8514.01	0	2.922
TCGA.55.8614	TCGA.55.8614.01	0	2.66496
TCGA.55.8615	TCGA.55.8615.01	0	1.8501
TCGA.55.8616	TCGA.55.8616.01	0	3.62859
TCGA.55.8619	TCGA.55.8619.01	0	0.610053
TCGA.55.8620	TCGA.55.8620.01	0	3.63472
TCGA.55.8621	TCGA.55.8621.01	0	1.47999
TCGA.55.A48X	TCGA.55.A48X.01	0	3.39953
TCGA.55.A48Y	TCGA.55.A48Y.01	0	3.2074
TCGA.55.A48Z	TCGA.55.A48Z.01	0	1.10962
TCGA.55.A490	TCGA.55.A490.01	0	5.01652
TCGA.55.A491	TCGA.55.A491.01	0	3.29123
TCGA.55.A492	TCGA.55.A492.01	0	2.98089
TCGA.55.A493	TCGA.55.A493.01	0	2.8501
TCGA.55.A494	TCGA.55.A494.01	0	2.72362
TCGA.55.A4DF	TCGA.55.A4DF.01	0	4.23589
TCGA.55.A4DG	TCGA.55.A4DG.01	0	4.12711
TCGA.55.A57B	TCGA.55.A57B.01	0	1.01886
TCGA.56.1622	TCGA.56.1622.01	0	2.58496
TCGA.56.5897	TCGA.56.5897.01	0	1.69459
TCGA.56.5898	TCGA.56.5898.01	0	2.12711
TCGA.56.6545	TCGA.56.6545.01	0	3.03747
TCGA.56.6546	TCGA.56.6546.01	0	3.2115
TCGA.56.7221	TCGA.56.7221.01	0	2.90182
TCGA.56.7222	TCGA.56.7222.01	0	3.38143
TCGA.56.7223	TCGA.56.7223.01	0	2.9419
TCGA.56.7579	TCGA.56.7579.01	0	2.77444
TCGA.56.7580	TCGA.56.7580.01	0	2.10962
TCGA.56.7582	TCGA.56.7582.01	0	2.35199
TCGA.56.7730	TCGA.56.7730.01	0	3.3295
TCGA.56.7731	TCGA.56.7731.01	0	3.2559
TCGA.56.7822	TCGA.56.7822.01	0	3.27955
TCGA.56.7823	TCGA.56.7823.01	0	2.87619
TCGA.56.8082	TCGA.56.8082.01	0	2.58496
TCGA.56.8083	TCGA.56.8083.01	0	2.29897
TCGA.56.8201	TCGA.56.8201.01	0	2.29897
TCGA.56.8304	TCGA.56.8304.01	0	2.81816
TCGA.56.8305	TCGA.56.8305.01	0	3.31431
TCGA.56.8307	TCGA.56.8307.01	0	3.47317
TCGA.56.8308	TCGA.56.8308.01	0	3.22375
TCGA.56.8309	TCGA.56.8309.01	0	2.12711
TCGA.56.8503	TCGA.56.8503.01	0	2.29123
TCGA.56.8504	TCGA.56.8504.01	0	2.74076
TCGA.56.8622	TCGA.56.8622.01	1	2.60382
TCGA.56.8624	TCGA.56.8624.01	0	1.9419
TCGA.56.8625	TCGA.56.8625.01	0	3.5562
TCGA.56.8626	TCGA.56.8626.01	0	2.79099
TCGA.56.8628	TCGA.56.8628.01	0	3.46975
TCGA.56.8629	TCGA.56.8629.01	0	2.67688
TCGA.56.A49D	TCGA.56.A49D.01	0	2.97607
TCGA.56.A4BW	TCGA.56.A4BW.01	0	2.70044
TCGA.56.A4BY	TCGA.56.A4BY.01	0	2.12711
TCGA.56.A4ZJ	TCGA.56.A4ZJ.01	0	1.83954
TCGA.56.A4ZK	TCGA.56.A4ZK.01	0	2.68281
TCGA.56.A5DS	TCGA.56.A5DS.01	0	2.56585
TCGA.56.A62T	TCGA.56.A62T.01	0	3.69459
TCGA.58.8386	TCGA.58.8386.01	0	2.81277
TCGA.58.8387	TCGA.58.8387.01	0	2.26777
TCGA.58.8388	TCGA.58.8388.01	0	2.37412
TCGA.58.8391	TCGA.58.8391.01	0	3.18253
TCGA.58.8393	TCGA.58.8393.01	0	2.91698
TCGA.58.A46J	TCGA.58.A46J.01	0	2.39593
TCGA.58.A46K	TCGA.58.A46K.01	0	2.10962
TCGA.58.A46L	TCGA.58.A46L.01	0	2.72935
TCGA.58.A46M	TCGA.58.A46M.01	0	3.37778
TCGA.58.A46N	TCGA.58.A46N.01	0	2.51362
TCGA.59.2372	TCGA.59.2372.01	0	1.61005
TCGA.59.A5PD	TCGA.59.A5PD.01	0	2.17834
TCGA.5B.A90C	TCGA.5B.A90C.01	0	1.16146
TCGA.5C.A9VG	TCGA.5C.A9VG.01	0	2.12711
TCGA.5C.A9VH	TCGA.5C.A9VH.01	0	1.79647
TCGA.5C.AAPD	TCGA.5C.AAPD.01	0	1.46632
TCGA.5L.AAT0	TCGA.5L.AAT0.01	0	2.21968
TCGA.5M.AAT4	TCGA.5M.AAT4.01	0	2.49354
TCGA.5M.AAT5	TCGA.5M.AAT5.01	0	1.62244
TCGA.5M.AAT6	TCGA.5M.AAT6.01	1	5.64158
TCGA.5M.AATA	TCGA.5M.AATA.01	0	1.52026
TCGA.5M.AATE	TCGA.5M.AATE.01	0	1.99048
TCGA.5N.A9KI	TCGA.5N.A9KI.01	0	2.32193
TCGA.5N.A9KM	TCGA.5N.A9KM.01	0	2.57225
TCGA.5P.A9JU	TCGA.5P.A9JU.01	1	1.59756
TCGA.5P.A9JV	TCGA.5P.A9JV.01	0	1.12711
TCGA.5P.A9JW	TCGA.5P.A9JW.01	0	1.58496
TCGA.5P.A9JY	TCGA.5P.A9JY.01	0	1.93198
TCGA.5P.A9JZ	TCGA.5P.A9JZ.01	0	1.10962
TCGA.5P.A9K0	TCGA.5P.A9K0.01	0	1.59756
TCGA.5P.A9K2	TCGA.5P.A9K2.01	0	1.46632
TCGA.5P.A9K3	TCGA.5P.A9K3.01	1	1.39593
TCGA.5P.A9K6	TCGA.5P.A9K6.01	0	1.05585
TCGA.5P.A9K8	TCGA.5P.A9K8.01	0	0.533432
TCGA.5P.A9KA	TCGA.5P.A9KA.01	0	1.65896
TCGA.5P.A9KC	TCGA.5P.A9KC.01	0	1.62244
TCGA.5P.A9KE	TCGA.5P.A9KE.01	0	1.55943
TCGA.5P.A9KH	TCGA.5P.A9KH.01	0	0.658963
TCGA.5R.AA1C	TCGA.5R.AA1C.01	0	1.69459
TCGA.5R.AA1D	TCGA.5R.AA1D.01	0	0.479993
TCGA.5R.AAAM	TCGA.5R.AAAM.01	0	1.62244
TCGA.5S.A9Q8	TCGA.5S.A9Q8.01	0	1.2115
TCGA.5T.A9QA	TCGA.5T.A9QA.01	0	1.29123
TCGA.5X.AA5U	TCGA.5X.AA5U.01	0	0.796467
TCGA.60.2695	TCGA.60.2695.01	0	2.59756
TCGA.60.2697	TCGA.60.2697.01	0	0.50696
TCGA.60.2698	TCGA.60.2698.01	1	4.73934
TCGA.60.2703	TCGA.60.2703.01	1	3.06496
TCGA.60.2704	TCGA.60.2704.01	0	2.44556
TCGA.60.2707	TCGA.60.2707.01	0	1.7633
TCGA.60.2708	TCGA.60.2708.01	0	2.57225
TCGA.60.2709	TCGA.60.2709.01	0	2.28345
TCGA.60.2710	TCGA.60.2710.01	0	2.61005
TCGA.60.2711	TCGA.60.2711.01	0	1.91194
TCGA.60.2713	TCGA.60.2713.01	0	2.7577
TCGA.60.2714	TCGA.60.2714.01	0	4.45943
TCGA.60.2716	TCGA.60.2716.01	0	0.479993
TCGA.60.2719	TCGA.60.2719.01	0	2.52026
TCGA.60.2720	TCGA.60.2720.01	0	3.49016
TCGA.60.2721	TCGA.60.2721.01	0	2.54649
TCGA.60.2722	TCGA.60.2722.01	0	3.08746
TCGA.60.2723	TCGA.60.2723.01	0	2.98089
TCGA.60.2724	TCGA.60.2724.01	0	3.1867
TCGA.60.2725	TCGA.60.2725.01	0	2.17834
TCGA.60.2726	TCGA.60.2726.01	0	3.0282
TCGA.62.8394	TCGA.62.8394.01	0	2.0282
TCGA.62.8395	TCGA.62.8395.01	0	1.53343
TCGA.62.8397	TCGA.62.8397.01	0	0.706269
TCGA.62.8398	TCGA.62.8398.01	0	1.55943
TCGA.62.8399	TCGA.62.8399.01	0	3.73221
TCGA.62.8402	TCGA.62.8402.01	0	1.05585
TCGA.62.A46O	TCGA.62.A46O.01	0	4.46116
TCGA.62.A46P	TCGA.62.A46P.01	0	2.922
TCGA.62.A46R	TCGA.62.A46R.01	0	2.45251
TCGA.62.A46S	TCGA.62.A46S.01	0	1.93198
TCGA.62.A46U	TCGA.62.A46U.01	0	1.03747
TCGA.62.A46V	TCGA.62.A46V.01	0	1.27563
TCGA.62.A46Y	TCGA.62.A46Y.01	0	0.941897
TCGA.62.A470	TCGA.62.A470.01	0	1.91194
TCGA.62.A471	TCGA.62.A471.01	0	1.7633
TCGA.62.A472	TCGA.62.A472.01	0	1.24393
TCGA.63.5128	TCGA.63.5128.01	0	3.06496
TCGA.63.5131	TCGA.63.5131.01	1	3.11402
TCGA.63.6202	TCGA.63.6202.01	0	3.26777
TCGA.63.7020	TCGA.63.7020.01	0	2.55297
TCGA.63.7021	TCGA.63.7021.01	0	2.8865
TCGA.63.7022	TCGA.63.7022.01	0	2.41741
TCGA.63.7023	TCGA.63.7023.01	0	2.14439
TCGA.63.A5M9	TCGA.63.A5M9.01	0	1.80735
TCGA.63.A5MB	TCGA.63.A5MB.01	0	3.18253
TCGA.63.A5MG	TCGA.63.A5MG.01	0	1.82889
TCGA.63.A5MH	TCGA.63.A5MH.01	0	2.65294
TCGA.63.A5MI	TCGA.63.A5MI.01	0	2.60382
TCGA.63.A5MJ	TCGA.63.A5MJ.01	0	2.43857
TCGA.63.A5ML	TCGA.63.A5ML.01	0	2.7855
TCGA.63.A5MM	TCGA.63.A5MM.01	0	4.86581
TCGA.63.A5MN	TCGA.63.A5MN.01	0	0.941897
TCGA.63.A5MP	TCGA.63.A5MP.01	0	2.43857
TCGA.63.A5MR	TCGA.63.A5MR.01	0	2.39593
TCGA.63.A5MS	TCGA.63.A5MS.01	0	3.40671
TCGA.63.A5MT	TCGA.63.A5MT.01	0	2.68281
TCGA.63.A5MU	TCGA.63.A5MU.01	0	2.66496
TCGA.63.A5MV	TCGA.63.A5MV.01	0	1.95174
TCGA.63.A5MW	TCGA.63.A5MW.01	0	3.61005
TCGA.63.A5MY	TCGA.63.A5MY.01	0	2.30666
TCGA.64.1676	TCGA.64.1676.01	0	3.90436
TCGA.64.1679	TCGA.64.1679.01	0	3.76888
TCGA.64.1680	TCGA.64.1680.01	0	1.27563
TCGA.64.1681	TCGA.64.1681.01	0	1.59756
TCGA.64.5774	TCGA.64.5774.01	0	2.08299
TCGA.64.5775	TCGA.64.5775.01	0	3.63166
TCGA.64.5778	TCGA.64.5778.01	0	3.59756
TCGA.64.5779	TCGA.64.5779.01	0	3.2559
TCGA.64.5781	TCGA.64.5781.01	0	4.80328
TCGA.64.5815	TCGA.64.5815.01	0	2.28345
TCGA.66.2727	TCGA.66.2727.01	0	3.12711
TCGA.66.2734	TCGA.66.2734.01	0	3.84747
TCGA.66.2742	TCGA.66.2742.01	0	2.72935
TCGA.66.2744	TCGA.66.2744.01	0	3.27171
TCGA.66.2754	TCGA.66.2754.01	1	3.23991
TCGA.66.2755	TCGA.66.2755.01	0	2.55943
TCGA.66.2756	TCGA.66.2756.01	0	3.75207
TCGA.66.2757	TCGA.66.2757.01	0	2.7855
TCGA.66.2758	TCGA.66.2758.01	0	3.10522
TCGA.66.2759	TCGA.66.2759.01	0	3.46975
TCGA.66.2763	TCGA.66.2763.01	0	3.36678
TCGA.66.2765	TCGA.66.2765.01	0	1.71786
TCGA.66.2766	TCGA.66.2766.01	0	3.27563
TCGA.66.2767	TCGA.66.2767.01	0	3.13145
TCGA.66.2769	TCGA.66.2769.01	0	3.27955
TCGA.66.2770	TCGA.66.2770.01	0	2.67688
TCGA.66.2771	TCGA.66.2771.01	0	2.8865
TCGA.66.2773	TCGA.66.2773.01	0	3.84218
TCGA.66.2777	TCGA.66.2777.01	0	2.30666
TCGA.66.2778	TCGA.66.2778.01	0	1.98089
TCGA.66.2780	TCGA.66.2780.01	0	2.09192
TCGA.66.2781	TCGA.66.2781.01	0	2.09192
TCGA.66.2782	TCGA.66.2782.01	1	3.21968
TCGA.66.2783	TCGA.66.2783.01	0	2.73507
TCGA.66.2785	TCGA.66.2785.01	0	4.81006
TCGA.66.2786	TCGA.66.2786.01	0	2.72935
TCGA.66.2787	TCGA.66.2787.01	0	3.9245
TCGA.66.2788	TCGA.66.2788.01	0	2.59128
TCGA.66.2789	TCGA.66.2789.01	0	3.33327
TCGA.66.2791	TCGA.66.2791.01	0	3.19916
TCGA.66.2792	TCGA.66.2792.01	0	2.31431
TCGA.66.2793	TCGA.66.2793.01	0	3.03284
TCGA.66.2794	TCGA.66.2794.01	0	2.27563
TCGA.66.2795	TCGA.66.2795.01	0	3.53998
TCGA.66.2800	TCGA.66.2800.01	0	2.49354
TCGA.67.3770	TCGA.67.3770.01	1	2.56585
TCGA.67.3771	TCGA.67.3771.01	0	4.7019
TCGA.67.3773	TCGA.67.3773.01	0	1.80735
TCGA.67.3774	TCGA.67.3774.01	0	1.80735
TCGA.67.4679	TCGA.67.4679.01	0	2.98569
TCGA.67.6215	TCGA.67.6215.01	0	1.89162
TCGA.67.6216	TCGA.67.6216.01	0	1.03747
TCGA.67.6217	TCGA.67.6217.01	0	2.50027
TCGA.68.7755	TCGA.68.7755.01	0	2.91194
TCGA.68.7756	TCGA.68.7756.01	0	1.89162
TCGA.68.7757	TCGA.68.7757.01	0	3.10522
TCGA.68.8250	TCGA.68.8250.01	0	3.05128
TCGA.68.8251	TCGA.68.8251.01	0	3.03284
TCGA.68.A59J	TCGA.68.A59J.01	0	3.29897
TCGA.69.7760	TCGA.69.7760.01	0	1.41028
TCGA.69.7761	TCGA.69.7761.01	0	0.818162
TCGA.69.7763	TCGA.69.7763.01	0	1.43857
TCGA.69.7764	TCGA.69.7764.01	0	1.64689
TCGA.69.7765	TCGA.69.7765.01	0	3.94683
TCGA.69.7973	TCGA.69.7973.01	0	2.87101
TCGA.69.7974	TCGA.69.7974.01	0	3.77444
TCGA.69.7978	TCGA.69.7978.01	0	3.9419
TCGA.69.7979	TCGA.69.7979.01	0	5.16146
TCGA.69.7980	TCGA.69.7980.01	0	4.35012
TCGA.69.8253	TCGA.69.8253.01	0	2.16993
TCGA.69.8254	TCGA.69.8254.01	0	1.57225
TCGA.69.8255	TCGA.69.8255.01	0	3.01886
TCGA.69.A59K	TCGA.69.A59K.01	0	3.64689
TCGA.6A.AB49	TCGA.6A.AB49.01	0	3.45251
TCGA.6D.AA2E	TCGA.6D.AA2E.01	0	0.752072
TCGA.70.6722	TCGA.70.6722.01	0	3.05585
TCGA.70.6723	TCGA.70.6723.01	0	1.91194
TCGA.71.6725	TCGA.71.6725.01	0	1.22781
TCGA.71.8520	TCGA.71.8520.01	0	1.63472
TCGA.73.4658	TCGA.73.4658.01	0	3.24793
TCGA.73.4659	TCGA.73.4659.01	0	2.59128
TCGA.73.4662	TCGA.73.4662.01	0	2.67688
TCGA.73.4666	TCGA.73.4666.01	0	3.32193
TCGA.73.4668	TCGA.73.4668.01	0	3.78825
TCGA.73.4670	TCGA.73.4670.01	0	3.27955
TCGA.73.4675	TCGA.73.4675.01	0	1.41028
TCGA.73.4676	TCGA.73.4676.01	0	1.69459
TCGA.73.4677	TCGA.73.4677.01	0	2.7855
TCGA.73.7498	TCGA.73.7498.01	0	1.83954
TCGA.73.7499	TCGA.73.7499.01	0	1.43857
TCGA.73.A9RS	TCGA.73.A9RS.01	0	4.54161
TCGA.74.6573	TCGA.74.6573.01	0	0.961526
TCGA.74.6575	TCGA.74.6575.01	0	1.67094
TCGA.74.6577	TCGA.74.6577.01	0	1.77444
TCGA.74.6578	TCGA.74.6578.01	0	1.38143
TCGA.74.6581	TCGA.74.6581.01	0	0.980891
TCGA.74.6584	TCGA.74.6584.01	0	0.860597
TCGA.75.5122	TCGA.75.5122.01	0	2.05585
TCGA.75.5125	TCGA.75.5125.01	0	2.41028
TCGA.75.5126	TCGA.75.5126.01	0	4.03516
TCGA.75.5146	TCGA.75.5146.01	0	2.44556
TCGA.75.5147	TCGA.75.5147.01	0	1.01886
TCGA.75.6203	TCGA.75.6203.01	0	0.366782
TCGA.75.6205	TCGA.75.6205.01	0	1.16146
TCGA.75.6206	TCGA.75.6206.01	0	1.64689
TCGA.75.6207	TCGA.75.6207.01	0	1.36678
TCGA.75.6211	TCGA.75.6211.01	0	3.31431
TCGA.75.6212	TCGA.75.6212.01	0	0.610053
TCGA.75.6214	TCGA.75.6214.01	0	4.15508
TCGA.75.7025	TCGA.75.7025.01	0	0.860597
TCGA.75.7027	TCGA.75.7027.01	0	2.71786
TCGA.75.7030	TCGA.75.7030.01	0	0.479993
TCGA.75.7031	TCGA.75.7031.01	0	2.55943
TCGA.76.4925	TCGA.76.4925.01	0	1.32193
TCGA.76.4926	TCGA.76.4926.01	0	1.27563
TCGA.76.4927	TCGA.76.4927.01	0	1.09192
TCGA.76.4928	TCGA.76.4928.01	0	1.50696
TCGA.76.4929	TCGA.76.4929.01	0	1.17834
TCGA.76.4931	TCGA.76.4931.01	0	1
TCGA.76.4932	TCGA.76.4932.01	0	1.25987
TCGA.76.4934	TCGA.76.4934.01	0	1.16146
TCGA.76.4935	TCGA.76.4935.01	0	1.16146
TCGA.76.6191	TCGA.76.6191.01	0	1.2115
TCGA.76.6192	TCGA.76.6192.01	0	1.14439
TCGA.76.6193	TCGA.76.6193.01	0	1.03747
TCGA.76.6280	TCGA.76.6280.01	0	1.17834
TCGA.76.6282	TCGA.76.6282.01	0	1.10962
TCGA.76.6283	TCGA.76.6283.01	0	1.71786
TCGA.76.6285	TCGA.76.6285.01	0	1.17834
TCGA.76.6286	TCGA.76.6286.01	0	1.38143
TCGA.76.6656	TCGA.76.6656.01	0	1.58496
TCGA.76.6657	TCGA.76.6657.01	0	1.29123
TCGA.76.6660	TCGA.76.6660.01	0	1.53343
TCGA.76.6661	TCGA.76.6661.01	0	1.16146
TCGA.76.6662	TCGA.76.6662.01	0	0.941897
TCGA.76.6663	TCGA.76.6663.01	0	1.17834
TCGA.76.6664	TCGA.76.6664.01	0	1.074
TCGA.77.6842	TCGA.77.6842.01	0	3.38507
TCGA.77.6843	TCGA.77.6843.01	0	2.3887
TCGA.77.6844	TCGA.77.6844.01	0	2.47999
TCGA.77.6845	TCGA.77.6845.01	0	2.81277
TCGA.77.7139	TCGA.77.7139.01	0	2.3887
TCGA.77.7140	TCGA.77.7140.01	0	2.45943
TCGA.77.7141	TCGA.77.7141.01	0	4.11839
TCGA.77.7142	TCGA.77.7142.01	0	2.84483
TCGA.77.7335	TCGA.77.7335.01	0	2.67688
TCGA.77.7337	TCGA.77.7337.01	0	3.17414
TCGA.77.7338	TCGA.77.7338.01	0	2.03747
TCGA.77.7463	TCGA.77.7463.01	0	3.38507
TCGA.77.7465	TCGA.77.7465.01	0	3.34079
TCGA.77.8007	TCGA.77.8007.01	0	1.69459
TCGA.77.8008	TCGA.77.8008.01	0	2.3295
TCGA.77.8009	TCGA.77.8009.01	0	2.35199
TCGA.77.8128	TCGA.77.8128.01	0	3
TCGA.77.8130	TCGA.77.8130.01	0	2.3887
TCGA.77.8131	TCGA.77.8131.01	0	1.36678
TCGA.77.8133	TCGA.77.8133.01	0	3.32193
TCGA.77.8136	TCGA.77.8136.01	0	3.50027
TCGA.77.8138	TCGA.77.8138.01	0	1.80735
TCGA.77.8139	TCGA.77.8139.01	0	2.65294
TCGA.77.8140	TCGA.77.8140.01	0	3.31431
TCGA.77.8143	TCGA.77.8143.01	0	2.20328
TCGA.77.8144	TCGA.77.8144.01	0	3.39953
TCGA.77.8145	TCGA.77.8145.01	0	2.1008
TCGA.77.8148	TCGA.77.8148.01	0	2.80735
TCGA.77.8150	TCGA.77.8150.01	0	2.06496
TCGA.77.8153	TCGA.77.8153.01	0	2.31431
TCGA.77.8154	TCGA.77.8154.01	0	2.55943
TCGA.77.8156	TCGA.77.8156.01	0	2.55297
TCGA.77.A5FZ	TCGA.77.A5FZ.01	0	0.0374747
TCGA.77.A5G1	TCGA.77.A5G1.01	0	2.25192
TCGA.77.A5G3	TCGA.77.A5G3.01	0	3.94929
TCGA.77.A5G6	TCGA.77.A5G6.01	0	3.63777
TCGA.77.A5G7	TCGA.77.A5G7.01	0	1.69459
TCGA.77.A5G8	TCGA.77.A5G8.01	0	2.62859
TCGA.77.A5GB	TCGA.77.A5GB.01	0	1.98089
TCGA.77.A5GF	TCGA.77.A5GF.01	0	1.97124
TCGA.77.A5GH	TCGA.77.A5GH.01	0	2.91698
TCGA.78.7145	TCGA.78.7145.01	0	2.55297
TCGA.78.7146	TCGA.78.7146.01	0	3.34453
TCGA.78.7147	TCGA.78.7147.01	0	3.17834
TCGA.78.7148	TCGA.78.7148.01	0	2.72935
TCGA.78.7149	TCGA.78.7149.01	0	2.20328
TCGA.78.7150	TCGA.78.7150.01	0	3.40312
TCGA.78.7152	TCGA.78.7152.01	0	2.51362
TCGA.78.7153	TCGA.78.7153.01	0	2.00946
TCGA.78.7154	TCGA.78.7154.01	0	2.70627
TCGA.78.7155	TCGA.78.7155.01	0	5.24793
TCGA.78.7156	TCGA.78.7156.01	0	3.19502
TCGA.78.7158	TCGA.78.7158.01	0	2.91698
TCGA.78.7159	TCGA.78.7159.01	0	3.16993
TCGA.78.7160	TCGA.78.7160.01	0	1.19502
TCGA.78.7161	TCGA.78.7161.01	0	2.47317
TCGA.78.7162	TCGA.78.7162.01	0	1.54649
TCGA.78.7163	TCGA.78.7163.01	0	1.19502
TCGA.78.7166	TCGA.78.7166.01	0	2.61005
TCGA.78.7167	TCGA.78.7167.01	0	1.89162
TCGA.78.7220	TCGA.78.7220.01	0	4.3594
TCGA.78.7535	TCGA.78.7535.01	0	2.27563
TCGA.78.7536	TCGA.78.7536.01	0	4.05585
TCGA.78.7537	TCGA.78.7537.01	0	2.16993
TCGA.78.7539	TCGA.78.7539.01	0	3.62244
TCGA.78.7540	TCGA.78.7540.01	0	2.80192
TCGA.78.7542	TCGA.78.7542.01	0	3.26383
TCGA.78.7633	TCGA.78.7633.01	0	2.25987
TCGA.78.8640	TCGA.78.8640.01	0	4.18461
TCGA.78.8648	TCGA.78.8648.01	0	0.479993
TCGA.78.8655	TCGA.78.8655.01	0	1.81816
TCGA.78.8660	TCGA.78.8660.01	0	2.76888
TCGA.78.8662	TCGA.78.8662.01	0	4.79099
TCGA.79.5596	TCGA.79.5596.01	0	2.50696
TCGA.80.5607	TCGA.80.5607.01	0	1.98089
TCGA.80.5608	TCGA.80.5608.01	0	3.32193
TCGA.80.5611	TCGA.80.5611.01	0	2.59756
TCGA.81.5910	TCGA.81.5910.01	0	1.09192
TCGA.81.5911	TCGA.81.5911.01	0	0.796467
TCGA.83.5908	TCGA.83.5908.01	0	2.73507
TCGA.85.6175	TCGA.85.6175.01	0	0.921997
TCGA.85.6560	TCGA.85.6560.01	0	3.50696
TCGA.85.6561	TCGA.85.6561.01	0	4.93942
TCGA.85.6798	TCGA.85.6798.01	0	2.91698
TCGA.85.7696	TCGA.85.7696.01	0	2.57862
TCGA.85.7697	TCGA.85.7697.01	0	2.927
TCGA.85.7698	TCGA.85.7698.01	0	2.074
TCGA.85.7699	TCGA.85.7699.01	0	2.4245
TCGA.85.7710	TCGA.85.7710.01	0	2.54649
TCGA.85.7843	TCGA.85.7843.01	0	2.76888
TCGA.85.7844	TCGA.85.7844.01	0	2.3594
TCGA.85.7950	TCGA.85.7950.01	0	2.91194
TCGA.85.8048	TCGA.85.8048.01	0	2.00946
TCGA.85.8049	TCGA.85.8049.01	0	2.62244
TCGA.85.8052	TCGA.85.8052.01	0	2.00946
TCGA.85.8070	TCGA.85.8070.01	0	2.76888
TCGA.85.8071	TCGA.85.8071.01	0	3.27955
TCGA.85.8072	TCGA.85.8072.01	0	2.43155
TCGA.85.8276	TCGA.85.8276.01	0	2.86581
TCGA.85.8277	TCGA.85.8277.01	0	2.68871
TCGA.85.8287	TCGA.85.8287.01	0	2.86581
TCGA.85.8288	TCGA.85.8288.01	0	2.72362
TCGA.85.8350	TCGA.85.8350.01	0	3
TCGA.85.8351	TCGA.85.8351.01	0	2.1008
TCGA.85.8352	TCGA.85.8352.01	0	2.927
TCGA.85.8353	TCGA.85.8353.01	0	2.37412
TCGA.85.8354	TCGA.85.8354.01	0	2.54649
TCGA.85.8355	TCGA.85.8355.01	0	2.61626
TCGA.85.8479	TCGA.85.8479.01	0	1.83954
TCGA.85.8481	TCGA.85.8481.01	0	3.01417
TCGA.85.8580	TCGA.85.8580.01	0	2.8865
TCGA.85.8582	TCGA.85.8582.01	0	3.14439
TCGA.85.8584	TCGA.85.8584.01	0	2.75207
TCGA.85.8664	TCGA.85.8664.01	0	2.59756
TCGA.85.8666	TCGA.85.8666.01	0	2.70044
TCGA.85.A4CL	TCGA.85.A4CL.01	0	4.24393
TCGA.85.A4CN	TCGA.85.A4CN.01	0	2.37412
TCGA.85.A4JB	TCGA.85.A4JB.01	0	3.61005
TCGA.85.A4JC	TCGA.85.A4JC.01	0	2.76888
TCGA.85.A4PA	TCGA.85.A4PA.01	0	0.243926
TCGA.85.A4QQ	TCGA.85.A4QQ.01	0	3.05128
TCGA.85.A4QR	TCGA.85.A4QR.01	0	2.71786
TCGA.85.A50M	TCGA.85.A50M.01	0	1.52026
TCGA.85.A50Z	TCGA.85.A50Z.01	0	3.51694
TCGA.85.A510	TCGA.85.A510.01	0	2.12711
TCGA.85.A511	TCGA.85.A511.01	0	2.4245
TCGA.85.A512	TCGA.85.A512.01	0	2.29897
TCGA.85.A513	TCGA.85.A513.01	0	0.658963
TCGA.85.A53L	TCGA.85.A53L.01	0	2.53343
TCGA.85.A5B5	TCGA.85.A5B5.01	0	3.34079
TCGA.86.6562	TCGA.86.6562.01	0	1.24393
TCGA.86.6851	TCGA.86.6851.01	1	4.52851
TCGA.86.7701	TCGA.86.7701.01	0	3.45943
TCGA.86.7711	TCGA.86.7711.01	0	2.69459
TCGA.86.7713	TCGA.86.7713.01	0	2.31431
TCGA.86.7714	TCGA.86.7714.01	0	1.46632
TCGA.86.7953	TCGA.86.7953.01	0	1.19502
TCGA.86.7954	TCGA.86.7954.01	0	2.55943
TCGA.86.7955	TCGA.86.7955.01	0	3.03747
TCGA.86.8054	TCGA.86.8054.01	0	2.64689
TCGA.86.8055	TCGA.86.8055.01	0	1.03747
TCGA.86.8056	TCGA.86.8056.01	0	2.95664
TCGA.86.8073	TCGA.86.8073.01	0	5.17729
TCGA.86.8074	TCGA.86.8074.01	0	1.41028
TCGA.86.8075	TCGA.86.8075.01	0	1.2115
TCGA.86.8076	TCGA.86.8076.01	0	1.4245
TCGA.86.8278	TCGA.86.8278.01	0	1.77444
TCGA.86.8279	TCGA.86.8279.01	0	3.70627
TCGA.86.8280	TCGA.86.8280.01	0	1.09192
TCGA.86.8281	TCGA.86.8281.01	0	2.79647
TCGA.86.8358	TCGA.86.8358.01	0	4.70336
TCGA.86.8359	TCGA.86.8359.01	0	2.27563
TCGA.86.8585	TCGA.86.8585.01	0	3.90689
TCGA.86.8668	TCGA.86.8668.01	0	0.90182
TCGA.86.8669	TCGA.86.8669.01	0	2.03747
TCGA.86.8671	TCGA.86.8671.01	0	0.921997
TCGA.86.8672	TCGA.86.8672.01	1	2.98569
TCGA.86.8673	TCGA.86.8673.01	0	3.64386
TCGA.86.8674	TCGA.86.8674.01	0	3.00946
TCGA.86.A456	TCGA.86.A456.01	0	3.26777
TCGA.86.A4JF	TCGA.86.A4JF.01	0	5.05813
TCGA.86.A4P7	TCGA.86.A4P7.01	0	1.45251
TCGA.87.5896	TCGA.87.5896.01	0	1.074
TCGA.90.7766	TCGA.90.7766.01	0	1.9419
TCGA.90.7767	TCGA.90.7767.01	0	1.87101
TCGA.90.7769	TCGA.90.7769.01	0	3.79373
TCGA.90.7964	TCGA.90.7964.01	0	3.60382
TCGA.90.A4ED	TCGA.90.A4ED.01	0	5.42184
TCGA.90.A4EE	TCGA.90.A4EE.01	0	3.24393
TCGA.90.A59Q	TCGA.90.A59Q.01	0	2.93695
TCGA.91.6828	TCGA.91.6828.01	0	3.04209
TCGA.91.6829	TCGA.91.6829.01	0	4.04439
TCGA.91.6830	TCGA.91.6830.01	0	2.8865
TCGA.91.6831	TCGA.91.6831.01	0	2.96153
TCGA.91.6835	TCGA.91.6835.01	0	1.62244
TCGA.91.6836	TCGA.91.6836.01	0	3.70336
TCGA.91.6840	TCGA.91.6840.01	0	2.11839
TCGA.91.6847	TCGA.91.6847.01	0	1.46632
TCGA.91.6848	TCGA.91.6848.01	0	3.98089
TCGA.91.6849	TCGA.91.6849.01	0	1.95174
TCGA.91.7771	TCGA.91.7771.01	0	2.55943
TCGA.91.8496	TCGA.91.8496.01	0	0.860597
TCGA.91.8497	TCGA.91.8497.01	0	1.03747
TCGA.91.8499	TCGA.91.8499.01	0	3.08299
TCGA.91.A4BC	TCGA.91.A4BC.01	0	3.53015
TCGA.91.A4BD	TCGA.91.A4BD.01	0	0.533432
TCGA.92.7340	TCGA.92.7340.01	0	3.44207
TCGA.92.7341	TCGA.92.7341.01	0	2.33703
TCGA.92.8063	TCGA.92.8063.01	0	3.3557
TCGA.92.8064	TCGA.92.8064.01	0	2.65896
TCGA.92.8065	TCGA.92.8065.01	0	2.84483
TCGA.93.7347	TCGA.93.7347.01	0	1.91194
TCGA.93.7348	TCGA.93.7348.01	0	1.89162
TCGA.93.8067	TCGA.93.8067.01	0	3.68576
TCGA.93.A4JN	TCGA.93.A4JN.01	0	1.54649
TCGA.93.A4JO	TCGA.93.A4JO.01	0	1.25987
TCGA.93.A4JP	TCGA.93.A4JP.01	0	1.27563
TCGA.93.A4JQ	TCGA.93.A4JQ.01	0	1.90182
TCGA.94.7033	TCGA.94.7033.01	0	2.10962
TCGA.94.7557	TCGA.94.7557.01	0	1.65896
TCGA.94.7943	TCGA.94.7943.01	0	2.50696
TCGA.94.8035	TCGA.94.8035.01	0	2.55297
TCGA.94.8490	TCGA.94.8490.01	0	4.51196
TCGA.94.8491	TCGA.94.8491.01	0	3.79647
TCGA.94.A4VJ	TCGA.94.A4VJ.01	0	3.4245
TCGA.94.A5I4	TCGA.94.A5I4.01	0	2.75207
TCGA.94.A5I6	TCGA.94.A5I6.01	0	2.29897
TCGA.95.7039	TCGA.95.7039.01	0	5.03632
TCGA.95.7043	TCGA.95.7043.01	0	4.79647
TCGA.95.7562	TCGA.95.7562.01	0	3.50027
TCGA.95.7567	TCGA.95.7567.01	0	4.53671
TCGA.95.7944	TCGA.95.7944.01	0	2.68871
TCGA.95.7947	TCGA.95.7947.01	0	3.7577
TCGA.95.7948	TCGA.95.7948.01	0	2.24393
TCGA.95.8039	TCGA.95.8039.01	0	1.70627
TCGA.95.8494	TCGA.95.8494.01	0	1.75207
TCGA.95.A4VK	TCGA.95.A4VK.01	0	2.77444
TCGA.95.A4VN	TCGA.95.A4VN.01	0	3.60382
TCGA.95.A4VP	TCGA.95.A4VP.01	0	2
TCGA.96.7544	TCGA.96.7544.01	0	3.41385
TCGA.96.7545	TCGA.96.7545.01	0	1.97124
TCGA.96.8169	TCGA.96.8169.01	0	2.29897
TCGA.96.8170	TCGA.96.8170.01	0	2.83422
TCGA.96.A4JL	TCGA.96.A4JL.01	0	1.30666
TCGA.97.7546	TCGA.97.7546.01	0	2.93198
TCGA.97.7547	TCGA.97.7547.01	0	2.36678
TCGA.97.7552	TCGA.97.7552.01	0	0.941897
TCGA.97.7553	TCGA.97.7553.01	0	1.074
TCGA.97.7554	TCGA.97.7554.01	0	3.57862
TCGA.97.7937	TCGA.97.7937.01	0	3.65896
TCGA.97.7938	TCGA.97.7938.01	0	3.39953
TCGA.97.7941	TCGA.97.7941.01	0	1.71786
TCGA.97.8171	TCGA.97.8171.01	0	1.27563
TCGA.97.8172	TCGA.97.8172.01	0	2.90689
TCGA.97.8174	TCGA.97.8174.01	0	2.36678
TCGA.97.8175	TCGA.97.8175.01	0	0.796467
TCGA.97.8176	TCGA.97.8176.01	0	2.2115
TCGA.97.8177	TCGA.97.8177.01	0	0.881356
TCGA.97.8179	TCGA.97.8179.01	0	2.31431
TCGA.97.8547	TCGA.97.8547.01	0	1.25987
TCGA.97.8552	TCGA.97.8552.01	0	0.68281
TCGA.97.A4LX	TCGA.97.A4LX.01	0	2.30666
TCGA.97.A4M0	TCGA.97.A4M0.01	0	3.33327
TCGA.97.A4M1	TCGA.97.A4M1.01	0	1.01886
TCGA.97.A4M2	TCGA.97.A4M2.01	0	0.752072
TCGA.97.A4M3	TCGA.97.A4M3.01	0	2.59756
TCGA.97.A4M5	TCGA.97.A4M5.01	0	2.25987
TCGA.97.A4M6	TCGA.97.A4M6.01	0	0.796467
TCGA.97.A4M7	TCGA.97.A4M7.01	0	3.05585
TCGA.98.7454	TCGA.98.7454.01	0	2.57862
TCGA.98.8020	TCGA.98.8020.01	0	1.72935
TCGA.98.8021	TCGA.98.8021.01	0	4.67094
TCGA.98.8022	TCGA.98.8022.01	0	2.77998
TCGA.98.8023	TCGA.98.8023.01	0	2.47317
TCGA.98.A538	TCGA.98.A538.01	0	4.07174
TCGA.98.A539	TCGA.98.A539.01	0	2.4245
TCGA.98.A53A	TCGA.98.A53A.01	0	3.19086
TCGA.98.A53B	TCGA.98.A53B.01	0	2.28345
TCGA.98.A53C	TCGA.98.A53C.01	0	0.0740006
TCGA.98.A53H	TCGA.98.A53H.01	0	0.796467
TCGA.98.A53I	TCGA.98.A53I.01	0	3.29123
TCGA.98.A53J	TCGA.98.A53J.01	0	1.79647
TCGA.99.7458	TCGA.99.7458.01	0	3.64386
TCGA.99.8025	TCGA.99.8025.01	0	3.63777
TCGA.99.8028	TCGA.99.8028.01	0	3.50696
TCGA.99.8032	TCGA.99.8032.01	0	3.42803
TCGA.99.8033	TCGA.99.8033.01	0	2.43857
TCGA.99.AA5R	TCGA.99.AA5R.01	0	1.27563
TCGA.A1.A0SB	TCGA.A1.A0SB.01	0	0.479993
TCGA.A1.A0SD	TCGA.A1.A0SD.01	0	0.90182
TCGA.A1.A0SE	TCGA.A1.A0SE.01	0	0.77444
TCGA.A1.A0SF	TCGA.A1.A0SF.01	0	1.2115
TCGA.A1.A0SG	TCGA.A1.A0SG.01	0	0.77444
TCGA.A1.A0SH	TCGA.A1.A0SH.01	0	1.79647
TCGA.A1.A0SI	TCGA.A1.A0SI.01	0	2.51362
TCGA.A1.A0SJ	TCGA.A1.A0SJ.01	0	0.839535
TCGA.A1.A0SK	TCGA.A1.A0SK.01	0	1.39593
TCGA.A1.A0SM	TCGA.A1.A0SM.01	0	0.584963
TCGA.A1.A0SN	TCGA.A1.A0SN.01	0	1.2115
TCGA.A1.A0SO	TCGA.A1.A0SO.01	0	3.02354
TCGA.A1.A0SP	TCGA.A1.A0SP.01	0	1.22781
TCGA.A2.A04N	TCGA.A2.A04N.01	0	1.05585
TCGA.A2.A04R	TCGA.A2.A04R.01	0	1.54649
TCGA.A2.A04U	TCGA.A2.A04U.01	0	1.19502
TCGA.A2.A04W	TCGA.A2.A04W.01	0	2.10962
TCGA.A2.A0CK	TCGA.A2.A0CK.01	0	0.424498
TCGA.A2.A0CL	TCGA.A2.A0CL.01	0	2.16993
TCGA.A2.A0CR	TCGA.A2.A0CR.01	0	2.17834
TCGA.A2.A0CS	TCGA.A2.A0CS.01	0	0.860597
TCGA.A2.A0CV	TCGA.A2.A0CV.01	0	0.658963
TCGA.A2.A0CW	TCGA.A2.A0CW.01	0	1.43857
TCGA.A2.A0D3	TCGA.A2.A0D3.01	0	0.729352
TCGA.A2.A0EN	TCGA.A2.A0EN.01	0	0.90182
TCGA.A2.A0EP	TCGA.A2.A0EP.01	0	0.306661
TCGA.A2.A0ES	TCGA.A2.A0ES.01	0	0.424498
TCGA.A2.A0EW	TCGA.A2.A0EW.01	0	0.479993
TCGA.A2.A0ST	TCGA.A2.A0ST.01	0	0.479993
TCGA.A2.A0SU	TCGA.A2.A0SU.01	0	0.881356
TCGA.A2.A0SX	TCGA.A2.A0SX.01	0	0.68281
TCGA.A2.A0SY	TCGA.A2.A0SY.01	0	2.00946
TCGA.A2.A0T0	TCGA.A2.A0T0.01	0	2.44556
TCGA.A2.A0T1	TCGA.A2.A0T1.01	0	0.706269
TCGA.A2.A0T3	TCGA.A2.A0T3.01	0	0.818162
TCGA.A2.A0T4	TCGA.A2.A0T4.01	0	0.860597
TCGA.A2.A0T5	TCGA.A2.A0T5.01	0	0.479993
TCGA.A2.A0T6	TCGA.A2.A0T6.01	0	0.533432
TCGA.A2.A0T7	TCGA.A2.A0T7.01	0	0.658963
TCGA.A2.A0YC	TCGA.A2.A0YC.01	0	0.706269
TCGA.A2.A0YD	TCGA.A2.A0YD.01	0	1.29123
TCGA.A2.A0YE	TCGA.A2.A0YE.01	0	0.796467
TCGA.A2.A0YF	TCGA.A2.A0YF.01	0	0.752072
TCGA.A2.A0YG	TCGA.A2.A0YG.01	0	1.24393
TCGA.A2.A0YH	TCGA.A2.A0YH.01	0	1.47999
TCGA.A2.A0YI	TCGA.A2.A0YI.01	0	0.366782
TCGA.A2.A0YJ	TCGA.A2.A0YJ.01	0	1.57225
TCGA.A2.A0YK	TCGA.A2.A0YK.01	0	3.22375
TCGA.A2.A0YL	TCGA.A2.A0YL.01	0	0.77444
TCGA.A2.A0YM	TCGA.A2.A0YM.01	0	1.58496
TCGA.A2.A0YT	TCGA.A2.A0YT.01	0	1.33703
TCGA.A2.A1FV	TCGA.A2.A1FV.01	0	1.01886
TCGA.A2.A1FW	TCGA.A2.A1FW.01	0	1.38143
TCGA.A2.A1FX	TCGA.A2.A1FX.01	0	0.706269
TCGA.A2.A1FZ	TCGA.A2.A1FZ.01	0	0.752072
TCGA.A2.A1G0	TCGA.A2.A1G0.01	0	0.610053
TCGA.A2.A1G1	TCGA.A2.A1G1.01	0	0.796467
TCGA.A2.A1G6	TCGA.A2.A1G6.01	0	0.275634
TCGA.A2.A259	TCGA.A2.A259.01	0	0.658963
TCGA.A2.A25A	TCGA.A2.A25A.01	0	3.15721
TCGA.A2.A25B	TCGA.A2.A25B.01	0	1.83954
TCGA.A2.A25C	TCGA.A2.A25C.01	0	0.921997
TCGA.A2.A25D	TCGA.A2.A25D.01	0	1.2115
TCGA.A2.A25E	TCGA.A2.A25E.01	0	1.17834
TCGA.A2.A25F	TCGA.A2.A25F.01	0	0.211504
TCGA.A2.A3KD	TCGA.A2.A3KD.01	0	0.275634
TCGA.A2.A3XT	TCGA.A2.A3XT.01	0	1.49354
TCGA.A2.A3XU	TCGA.A2.A3XU.01	0	0.634716
TCGA.A2.A3XV	TCGA.A2.A3XV.01	0	1
TCGA.A2.A3XW	TCGA.A2.A3XW.01	0	0.275634
TCGA.A2.A3XX	TCGA.A2.A3XX.01	0	0.881356
TCGA.A2.A3XZ	TCGA.A2.A3XZ.01	0	0.881356
TCGA.A2.A3Y0	TCGA.A2.A3Y0.01	0	2.28345
TCGA.A2.A4S1	TCGA.A2.A4S1.01	0	1.50696
TCGA.A2.A4S2	TCGA.A2.A4S2.01	0	0.77444
TCGA.A2.A4S3	TCGA.A2.A4S3.01	0	1.29123
TCGA.A3.3308	TCGA.A3.3308.01	0	1.52026
TCGA.A3.3311	TCGA.A3.3311.01	1	1.2115
TCGA.A3.3313	TCGA.A3.3313.01	0	1.80735
TCGA.A3.3316	TCGA.A3.3316.01	1	0.980891
TCGA.A3.3317	TCGA.A3.3317.01	0	1.4245
TCGA.A3.3319	TCGA.A3.3319.01	0	1.43857
TCGA.A3.3320	TCGA.A3.3320.01	1	1.54649
TCGA.A3.3322	TCGA.A3.3322.01	1	1.17834
TCGA.A3.3323	TCGA.A3.3323.01	1	1.09192
TCGA.A3.3326	TCGA.A3.3326.01	1	1.10962
TCGA.A3.3346	TCGA.A3.3346.01	1	1.69459
TCGA.A3.3347	TCGA.A3.3347.01	1	0.860597
TCGA.A3.3349	TCGA.A3.3349.01	0	1
TCGA.A3.3357	TCGA.A3.3357.01	0	1.68281
TCGA.A3.3358	TCGA.A3.3358.01	0	1.38143
TCGA.A3.3362	TCGA.A3.3362.01	1	1.14439
TCGA.A3.3363	TCGA.A3.3363.01	0	1.05585
TCGA.A3.3365	TCGA.A3.3365.01	1	1
TCGA.A3.3367	TCGA.A3.3367.01	1	1.47999
TCGA.A3.3370	TCGA.A3.3370.01	0	0.961526
TCGA.A3.3373	TCGA.A3.3373.01	1	1.24393
TCGA.A3.3374	TCGA.A3.3374.01	0	0.479993
TCGA.A3.3376	TCGA.A3.3376.01	0	1.25987
TCGA.A3.3378	TCGA.A3.3378.01	1	1.17834
TCGA.A3.3380	TCGA.A3.3380.01	0	0.818162
TCGA.A3.3382	TCGA.A3.3382.01	1	1.74076
TCGA.A3.3383	TCGA.A3.3383.01	1	1.10962
TCGA.A3.3385	TCGA.A3.3385.01	0	1.29123
TCGA.A3.3387	TCGA.A3.3387.01	1	1.54649
TCGA.A3.A6NI	TCGA.A3.A6NI.01	0	1.46632
TCGA.A3.A6NJ	TCGA.A3.A6NJ.01	1	1.24393
TCGA.A3.A6NL	TCGA.A3.A6NL.01	0	3.61005
TCGA.A3.A6NN	TCGA.A3.A6NN.01	1	1.81816
TCGA.A3.A8CQ	TCGA.A3.A8CQ.01	0	0.90182
TCGA.A3.A8OU	TCGA.A3.A8OU.01	1	1.54649
TCGA.A3.A8OV	TCGA.A3.A8OV.01	1	2.09192
TCGA.A3.A8OW	TCGA.A3.A8OW.01	0	0.860597
TCGA.A3.A8OX	TCGA.A3.A8OX.01	0	1.05585
TCGA.A4.7286	TCGA.A4.7286.01	0	0.921997
TCGA.A4.7287	TCGA.A4.7287.01	0	1.03747
TCGA.A4.7288	TCGA.A4.7288.01	0	1.43857
TCGA.A4.7583	TCGA.A4.7583.01	1	3.13145
TCGA.A4.7584	TCGA.A4.7584.01	0	1.39593
TCGA.A4.7585	TCGA.A4.7585.01	0	1.58496
TCGA.A4.7732	TCGA.A4.7732.01	0	1.19502
TCGA.A4.7734	TCGA.A4.7734.01	0	1.12711
TCGA.A4.7828	TCGA.A4.7828.01	0	0.839535
TCGA.A4.7915	TCGA.A4.7915.01	0	0.796467
TCGA.A4.7996	TCGA.A4.7996.01	0	1.58496
TCGA.A4.7997	TCGA.A4.7997.01	0	1.33703
TCGA.A4.8098	TCGA.A4.8098.01	0	1.58496
TCGA.A4.8310	TCGA.A4.8310.01	0	1.39593
TCGA.A4.8311	TCGA.A4.8311.01	0	1.05585
TCGA.A4.8312	TCGA.A4.8312.01	0	0.395929
TCGA.A4.8515	TCGA.A4.8515.01	0	1.29123
TCGA.A4.8517	TCGA.A4.8517.01	0	1.57225
TCGA.A4.8630	TCGA.A4.8630.01	0	1.17834
TCGA.A4.A48D	TCGA.A4.A48D.01	0	1.7633
TCGA.A4.A4ZT	TCGA.A4.A4ZT.01	0	1.19502
TCGA.A4.A57E	TCGA.A4.A57E.01	0	1.53343
TCGA.A4.A5DU	TCGA.A4.A5DU.01	0	0.839535
TCGA.A4.A5XZ	TCGA.A4.A5XZ.01	0	1.38143
TCGA.A4.A5Y0	TCGA.A4.A5Y0.01	0	1.33703
TCGA.A4.A5Y1	TCGA.A4.A5Y1.01	0	1.45251
TCGA.A4.A6HP	TCGA.A4.A6HP.01	0	1.71786
TCGA.A4.A772	TCGA.A4.A772.01	0	1.01886
TCGA.A4.A7UZ	TCGA.A4.A7UZ.01	0	1.38143
TCGA.A5.A0G1	TCGA.A5.A0G1.01	1	8.15854
TCGA.A5.A0GQ	TCGA.A5.A0GQ.01	0	1.32193
TCGA.A5.A0R6	TCGA.A5.A0R6.01	0	1.17834
TCGA.A5.A0R7	TCGA.A5.A0R7.01	0	1.49354
TCGA.A5.A0R8	TCGA.A5.A0R8.01	0	1.59756
TCGA.A5.A0R9	TCGA.A5.A0R9.01	0	1.09192
TCGA.A5.A0RA	TCGA.A5.A0RA.01	0	1.58496
TCGA.A5.A0VO	TCGA.A5.A0VO.01	1	1.41028
TCGA.A5.A0VP	TCGA.A5.A0VP.01	0	5.31241
TCGA.A5.A0VQ	TCGA.A5.A0VQ.01	0	3.41385
TCGA.A5.A1OF	TCGA.A5.A1OF.01	0	8.11443
TCGA.A5.A1OG	TCGA.A5.A1OG.01	0	0.980891
TCGA.A5.A1OH	TCGA.A5.A1OH.01	0	1.99048
TCGA.A5.A1OJ	TCGA.A5.A1OJ.01	0	1.39593
TCGA.A5.A1OK	TCGA.A5.A1OK.01	0	1.43857
TCGA.A5.A2K2	TCGA.A5.A2K2.01	0	2.09192
TCGA.A5.A2K3	TCGA.A5.A2K3.01	0	5.06496
TCGA.A5.A2K4	TCGA.A5.A2K4.01	0	0.839535
TCGA.A5.A2K5	TCGA.A5.A2K5.01	1	7.81327
TCGA.A5.A2K7	TCGA.A5.A2K7.01	0	4.09192
TCGA.A5.A3LO	TCGA.A5.A3LO.01	0	0.839535
TCGA.A5.A3LP	TCGA.A5.A3LP.01	0	1.19502
TCGA.A5.A7WK	TCGA.A5.A7WK.01	0	1.38143
TCGA.A5.AB3J	TCGA.A5.AB3J.01	0	1.09192
TCGA.A6.2671	TCGA.A6.2671.01	1	1.4245
TCGA.A6.2674	TCGA.A6.2674.01	0	2.11839
TCGA.A6.2675	TCGA.A6.2675.01	0	1.74076
TCGA.A6.2677	TCGA.A6.2677.01	0	2.0282
TCGA.A6.2681	TCGA.A6.2681.01	0	2.15295
TCGA.A6.2684	TCGA.A6.2684.01	0	1.8501
TCGA.A6.2685	TCGA.A6.2685.01	0	1.14439
TCGA.A6.2686	TCGA.A6.2686.01	0	5.83954
TCGA.A6.3809	TCGA.A6.3809.01	0	4.98569
TCGA.A6.3810	TCGA.A6.3810.01	0	2.4245
TCGA.A6.4105	TCGA.A6.4105.01	0	2.25987
TCGA.A6.4107	TCGA.A6.4107.01	0	2.43857
TCGA.A6.5656	TCGA.A6.5656.01	0	1.93198
TCGA.A6.5657	TCGA.A6.5657.01	0	1.87101
TCGA.A6.5659	TCGA.A6.5659.01	0	2.65896
TCGA.A6.5660	TCGA.A6.5660.01	0	2.0282
TCGA.A6.5661	TCGA.A6.5661.01	1	5.10522
TCGA.A6.5662	TCGA.A6.5662.01	0	1.4245
TCGA.A6.5664	TCGA.A6.5664.01	0	1.36678
TCGA.A6.5665	TCGA.A6.5665.01	0	5.64082
TCGA.A6.5666	TCGA.A6.5666.01	0	1.7633
TCGA.A6.5667	TCGA.A6.5667.01	0	1.32193
TCGA.A6.6137	TCGA.A6.6137.01	0	1.99048
TCGA.A6.6138	TCGA.A6.6138.01	0	1.8501
TCGA.A6.6142	TCGA.A6.6142.01	0	1.61005
TCGA.A6.6648	TCGA.A6.6648.01	0	1.72935
TCGA.A6.6649	TCGA.A6.6649.01	0	2.03747
TCGA.A6.6651	TCGA.A6.6651.01	0	1.69459
TCGA.A6.6652	TCGA.A6.6652.01	0	1.58496
TCGA.A6.6653	TCGA.A6.6653.01	0	4.85929
TCGA.A6.6654	TCGA.A6.6654.01	0	2.44556
TCGA.A6.6780	TCGA.A6.6780.01	1	4.99881
TCGA.A6.6781	TCGA.A6.6781.01	0	5.68355
TCGA.A6.6782	TCGA.A6.6782.01	0	2.10962
TCGA.A6.A565	TCGA.A6.A565.01	1	3.40671
TCGA.A6.A566	TCGA.A6.A566.01	0	2.31431
TCGA.A6.A567	TCGA.A6.A567.01	0	1.24393
TCGA.A6.A56B	TCGA.A6.A56B.01	0	1.68281
TCGA.A7.A0CE	TCGA.A7.A0CE.01	0	1.79647
TCGA.A7.A0CH	TCGA.A7.A0CH.01	0	0.839535
TCGA.A7.A0D9	TCGA.A7.A0D9.01	0	0.610053
TCGA.A7.A0DA	TCGA.A7.A0DA.01	0	2.29123
TCGA.A7.A0DB	TCGA.A7.A0DB.01	0	0.860597
TCGA.A7.A13D	TCGA.A7.A13D.01	0	1.74076
TCGA.A7.A13E	TCGA.A7.A13E.01	0	1.24393
TCGA.A7.A13F	TCGA.A7.A13F.01	0	0.980891
TCGA.A7.A13G	TCGA.A7.A13G.01	0	0.610053
TCGA.A7.A26E	TCGA.A7.A26E.01	0	1
TCGA.A7.A26F	TCGA.A7.A26F.01	0	1.01886
TCGA.A7.A26G	TCGA.A7.A26G.01	0	1.12711
TCGA.A7.A26H	TCGA.A7.A26H.01	0	1.9419
TCGA.A7.A26I	TCGA.A7.A26I.01	0	0.941897
TCGA.A7.A26J	TCGA.A7.A26J.01	0	0.68281
TCGA.A7.A2KD	TCGA.A7.A2KD.01	0	0.860597
TCGA.A7.A3RF	TCGA.A7.A3RF.01	0	0.881356
TCGA.A7.A425	TCGA.A7.A425.01	0	0.752072
TCGA.A7.A4SC	TCGA.A7.A4SC.01	0	0.77444
TCGA.A7.A4SD	TCGA.A7.A4SD.01	0	1.10962
TCGA.A7.A4SE	TCGA.A7.A4SE.01	0	1.7855
TCGA.A7.A56D	TCGA.A7.A56D.01	0	2.10962
TCGA.A7.A5ZV	TCGA.A7.A5ZV.01	0	2.3887
TCGA.A7.A5ZW	TCGA.A7.A5ZW.01	0	0.796467
TCGA.A7.A5ZX	TCGA.A7.A5ZX.01	0	0.860597
TCGA.A7.A6VV	TCGA.A7.A6VV.01	0	1.074
TCGA.A7.A6VW	TCGA.A7.A6VW.01	0	1.30666
TCGA.A7.A6VX	TCGA.A7.A6VX.01	0	2.03747
TCGA.A7.A6VY	TCGA.A7.A6VY.01	0	1.77444
TCGA.A8.A075	TCGA.A8.A075.01	0	1.59756
TCGA.AA.3489	TCGA.AA.3489.01	0	1.95174
TCGA.AA.3492	TCGA.AA.3492.01	0	5.75418
TCGA.AA.3496	TCGA.AA.3496.01	0	2.26777
TCGA.AA.3502	TCGA.AA.3502.01	0	2.43155
TCGA.AA.3506	TCGA.AA.3506.01	0	2.19502
TCGA.AA.3510	TCGA.AA.3510.01	0	6.35431
TCGA.AA.3511	TCGA.AA.3511.01	0	2.08299
TCGA.AA.3522	TCGA.AA.3522.01	0	0.479993
TCGA.AA.3655	TCGA.AA.3655.01	0	1.57225
TCGA.AA.3660	TCGA.AA.3660.01	0	2.15295
TCGA.AA.3663	TCGA.AA.3663.01	0	5.69971
TCGA.AA.3712	TCGA.AA.3712.01	0	2.00946
TCGA.AA.3713	TCGA.AA.3713.01	0	4.80056
TCGA.AA.3947	TCGA.AA.3947.01	0	5.94004
TCGA.AA.3984	TCGA.AA.3984.01	1	7.08355
TCGA.AA.A00N	TCGA.AA.A00N.01	1	7.0127
TCGA.AA.A010	TCGA.AA.A010.01	0	7.63127
TCGA.AA.A01P	TCGA.AA.A01P.01	0	4.54324
TCGA.AA.A01R	TCGA.AA.A01R.01	0	5.44817
TCGA.AA.A022	TCGA.AA.A022.01	0	5.30666
TCGA.AC.A23C	TCGA.AC.A23C.01	0	1.97124
TCGA.AC.A23E	TCGA.AC.A23E.01	0	0.584963
TCGA.AC.A23H	TCGA.AC.A23H.01	1	6.82387
TCGA.AC.A2B8	TCGA.AC.A2B8.01	0	1.67094
TCGA.AC.A2BK	TCGA.AC.A2BK.01	0	1.61005
TCGA.AC.A2BM	TCGA.AC.A2BM.01	0	0.610053
TCGA.AC.A2FB	TCGA.AC.A2FB.01	0	0.337035
TCGA.AC.A2FF	TCGA.AC.A2FF.01	0	0.50696
TCGA.AC.A2FG	TCGA.AC.A2FG.01	0	0.77444
TCGA.AC.A2FK	TCGA.AC.A2FK.01	0	0.0374747
TCGA.AC.A2FO	TCGA.AC.A2FO.01	0	0.706269
TCGA.AC.A2QH	TCGA.AC.A2QH.01	0	0.752072
TCGA.AC.A3HN	TCGA.AC.A3HN.01	0	0.424498
TCGA.AC.A3OD	TCGA.AC.A3OD.01	0	0.796467
TCGA.AC.A3QP	TCGA.AC.A3QP.01	0	0.658963
TCGA.AC.A3QQ	TCGA.AC.A3QQ.01	0	0.752072
TCGA.AC.A3W5	TCGA.AC.A3W5.01	0	2.0282
TCGA.AC.A3YI	TCGA.AC.A3YI.01	0	0.452512
TCGA.AC.A3YJ	TCGA.AC.A3YJ.01	0	0.533432
TCGA.AC.A4ZE	TCGA.AC.A4ZE.01	0	1.12711
TCGA.AC.A5EH	TCGA.AC.A5EH.01	0	2.14439
TCGA.AC.A5EI	TCGA.AC.A5EI.01	0	0.818162
TCGA.AC.A5XS	TCGA.AC.A5XS.01	0	3.53015
TCGA.AC.A5XU	TCGA.AC.A5XU.01	0	1.32193
TCGA.AC.A62V	TCGA.AC.A62V.01	0	1.47999
TCGA.AC.A62X	TCGA.AC.A62X.01	0	1.25987
TCGA.AC.A62Y	TCGA.AC.A62Y.01	0	1.30666
TCGA.AC.A6IV	TCGA.AC.A6IV.01	0	0.559427
TCGA.AC.A6IW	TCGA.AC.A6IW.01	0	2.15295
TCGA.AC.A6IX	TCGA.AC.A6IX.01	0	1.17834
TCGA.AC.A6NO	TCGA.AC.A6NO.01	0	0.752072
TCGA.AC.A7VB	TCGA.AC.A7VB.01	0	0.634716
TCGA.AC.A7VC	TCGA.AC.A7VC.01	0	0.50696
TCGA.AC.A8OP	TCGA.AC.A8OP.01	0	2.20328
TCGA.AC.A8OQ	TCGA.AC.A8OQ.01	0	1.61005
TCGA.AC.A8OR	TCGA.AC.A8OR.01	0	1.33703
TCGA.AC.A8OS	TCGA.AC.A8OS.01	0	1.05585
TCGA.AD.5900	TCGA.AD.5900.01	0	5.31622
TCGA.AD.6548	TCGA.AD.6548.01	0	2.04669
TCGA.AD.6888	TCGA.AD.6888.01	0	1.90182
TCGA.AD.6889	TCGA.AD.6889.01	0	5.51694
TCGA.AD.6890	TCGA.AD.6890.01	0	1.8501
TCGA.AD.6895	TCGA.AD.6895.01	0	5.37046
TCGA.AD.6899	TCGA.AD.6899.01	0	2.20328
TCGA.AD.6901	TCGA.AD.6901.01	0	2.77998
TCGA.AD.6963	TCGA.AD.6963.01	0	1.55943
TCGA.AD.6964	TCGA.AD.6964.01	0	5.25092
TCGA.AD.6965	TCGA.AD.6965.01	0	1.95174
TCGA.AD.A5EJ	TCGA.AD.A5EJ.01	0	5.28248
TCGA.AD.A5EK	TCGA.AD.A5EK.01	0	1.54649
TCGA.AF.2687	TCGA.AF.2687.01	0	1.83954
TCGA.AF.2690	TCGA.AF.2690.01	0	1.53343
TCGA.AF.2693	TCGA.AF.2693.01	0	1.67094
TCGA.AF.3911	TCGA.AF.3911.01	0	1.65896
TCGA.AF.4110	TCGA.AF.4110.01	0	1.70627
TCGA.AF.5654	TCGA.AF.5654.01	0	2.06496
TCGA.AF.6136	TCGA.AF.6136.01	0	1.95174
TCGA.AF.6655	TCGA.AF.6655.01	0	1.4245
TCGA.AF.6672	TCGA.AF.6672.01	0	1.58496
TCGA.AF.A56K	TCGA.AF.A56K.01	0	1.71786
TCGA.AF.A56L	TCGA.AF.A56L.01	0	2.01886
TCGA.AF.A56N	TCGA.AF.A56N.01	0	2.15295
TCGA.AG.3591	TCGA.AG.3591.01	0	1.53343
TCGA.AG.3592	TCGA.AG.3592.01	0	2.91194
TCGA.AG.3725	TCGA.AG.3725.01	0	1.7633
TCGA.AG.3731	TCGA.AG.3731.01	0	2.1867
TCGA.AG.3732	TCGA.AG.3732.01	0	1.61005
TCGA.AG.3742	TCGA.AG.3742.01	0	2.2115
TCGA.AG.4021	TCGA.AG.4021.01	0	2.17834
TCGA.AG.4022	TCGA.AG.4022.01	0	1.68281
TCGA.AH.6544	TCGA.AH.6544.01	0	2.16146
TCGA.AH.6547	TCGA.AH.6547.01	0	0.395929
TCGA.AH.6643	TCGA.AH.6643.01	0	1.8606
TCGA.AH.6644	TCGA.AH.6644.01	0	1.88136
TCGA.AH.6897	TCGA.AH.6897.01	0	1.83954
TCGA.AH.6903	TCGA.AH.6903.01	0	1.47999
TCGA.AJ.A23M	TCGA.AJ.A23M.01	0	1.91194
TCGA.AJ.A23N	TCGA.AJ.A23N.01	0	1.14439
TCGA.AJ.A23O	TCGA.AJ.A23O.01	0	4.56906
TCGA.AJ.A2QK	TCGA.AJ.A2QK.01	0	1.49354
TCGA.AJ.A2QL	TCGA.AJ.A2QL.01	0	1.10962
TCGA.AJ.A2QM	TCGA.AJ.A2QM.01	0	2.52026
TCGA.AJ.A2QN	TCGA.AJ.A2QN.01	0	1.25987
TCGA.AJ.A2QO	TCGA.AJ.A2QO.01	0	4.94066
TCGA.AJ.A3BD	TCGA.AJ.A3BD.01	0	1.59756
TCGA.AJ.A3BF	TCGA.AJ.A3BF.01	0	0.752072
TCGA.AJ.A3BG	TCGA.AJ.A3BG.01	0	5.10962
TCGA.AJ.A3BH	TCGA.AJ.A3BH.01	0	6.15881
TCGA.AJ.A3BI	TCGA.AJ.A3BI.01	0	1.03747
TCGA.AJ.A3BK	TCGA.AJ.A3BK.01	0	1.33703
TCGA.AJ.A3EJ	TCGA.AJ.A3EJ.01	0	1.29123
TCGA.AJ.A3EK	TCGA.AJ.A3EK.01	1	7.24593
TCGA.AJ.A3EL	TCGA.AJ.A3EL.01	1	7.60986
TCGA.AJ.A3EM	TCGA.AJ.A3EM.01	0	1.2115
TCGA.AJ.A3I9	TCGA.AJ.A3I9.01	0	0.752072
TCGA.AJ.A3IA	TCGA.AJ.A3IA.01	0	2.81277
TCGA.AJ.A3NF	TCGA.AJ.A3NF.01	0	1.29123
TCGA.AJ.A3NG	TCGA.AJ.A3NG.01	0	1.57225
TCGA.AJ.A3OJ	TCGA.AJ.A3OJ.01	0	4.6007
TCGA.AJ.A3OK	TCGA.AJ.A3OK.01	0	4.19086
TCGA.AJ.A3OL	TCGA.AJ.A3OL.01	0	3.11839
TCGA.AJ.A3QS	TCGA.AJ.A3QS.01	0	2.80735
TCGA.AJ.A3TW	TCGA.AJ.A3TW.01	0	1.99048
TCGA.AJ.A5DV	TCGA.AJ.A5DV.01	0	1.63472
TCGA.AJ.A5DW	TCGA.AJ.A5DW.01	1	6.4076
TCGA.AJ.A6NU	TCGA.AJ.A6NU.01	0	1.074
TCGA.AJ.A8CT	TCGA.AJ.A8CT.01	0	4.13793
TCGA.AJ.A8CV	TCGA.AJ.A8CV.01	0	2.75207
TCGA.AJ.A8CW	TCGA.AJ.A8CW.01	0	4.19294
TCGA.AK.3426	TCGA.AK.3426.01	0	0.752072
TCGA.AK.3427	TCGA.AK.3427.01	0	0.479993
TCGA.AK.3429	TCGA.AK.3429.01	0	0.796467
TCGA.AK.3430	TCGA.AK.3430.01	1	1.54649
TCGA.AK.3436	TCGA.AK.3436.01	0	1
TCGA.AK.3440	TCGA.AK.3440.01	0	0.610053
TCGA.AK.3443	TCGA.AK.3443.01	0	0.275634
TCGA.AK.3444	TCGA.AK.3444.01	0	1.7633
TCGA.AK.3451	TCGA.AK.3451.01	0	1.59756
TCGA.AK.3453	TCGA.AK.3453.01	0	0.559427
TCGA.AK.3455	TCGA.AK.3455.01	0	1.29123
TCGA.AK.3456	TCGA.AK.3456.01	0	0.752072
TCGA.AK.3458	TCGA.AK.3458.01	1	0.839535
TCGA.AK.3465	TCGA.AK.3465.01	0	0.729352
TCGA.AL.3466	TCGA.AL.3466.01	0	0.881356
TCGA.AL.3467	TCGA.AL.3467.01	0	0.50696
TCGA.AL.3472	TCGA.AL.3472.01	0	1.16146
TCGA.AL.3473	TCGA.AL.3473.01	0	1.17834
TCGA.AL.7173	TCGA.AL.7173.01	0	1.27563
TCGA.AM.5820	TCGA.AM.5820.01	0	1.52026
TCGA.AM.5821	TCGA.AM.5821.01	0	5.03168
TCGA.AN.A0XL	TCGA.AN.A0XL.01	0	0.90182
TCGA.AN.A0XN	TCGA.AN.A0XN.01	0	2.27563
TCGA.AN.A0XO	TCGA.AN.A0XO.01	0	0.921997
TCGA.AN.A0XP	TCGA.AN.A0XP.01	0	0.752072
TCGA.AN.A0XR	TCGA.AN.A0XR.01	0	0.839535
TCGA.AN.A0XS	TCGA.AN.A0XS.01	0	0.752072
TCGA.AN.A0XT	TCGA.AN.A0XT.01	0	0.366782
TCGA.AN.A0XU	TCGA.AN.A0XU.01	0	2.00946
TCGA.AN.A0XV	TCGA.AN.A0XV.01	0	0.881356
TCGA.AN.A0XW	TCGA.AN.A0XW.01	0	3.10522
TCGA.AO.A03M	TCGA.AO.A03M.01	1	4.37961
TCGA.AO.A03N	TCGA.AO.A03N.01	0	1.7633
TCGA.AO.A03U	TCGA.AO.A03U.01	0	0.178337
TCGA.AO.A03V	TCGA.AO.A03V.01	0	1.22781
TCGA.AO.A0JG	TCGA.AO.A0JG.01	0	0.50696
TCGA.AO.A124	TCGA.AO.A124.01	0	2.1867
TCGA.AO.A125	TCGA.AO.A125.01	0	0.860597
TCGA.AO.A126	TCGA.AO.A126.01	0	0.610053
TCGA.AO.A128	TCGA.AO.A128.01	0	4.51196
TCGA.AO.A129	TCGA.AO.A129.01	0	1.96153
TCGA.AO.A12A	TCGA.AO.A12A.01	0	0.452512
TCGA.AO.A12B	TCGA.AO.A12B.01	0	0.559427
TCGA.AO.A12D	TCGA.AO.A12D.01	0	1.25987
TCGA.AO.A12E	TCGA.AO.A12E.01	0	0.77444
TCGA.AO.A12F	TCGA.AO.A12F.01	0	0.941897
TCGA.AO.A12G	TCGA.AO.A12G.01	0	0.921997
TCGA.AO.A12H	TCGA.AO.A12H.01	0	0.634716
TCGA.AO.A1KO	TCGA.AO.A1KO.01	0	0.178337
TCGA.AO.A1KR	TCGA.AO.A1KR.01	0	1.41028
TCGA.AO.A1KT	TCGA.AO.A1KT.01	0	0.941897
TCGA.AP.A059	TCGA.AP.A059.01	1	8.17427
TCGA.AP.A0LE	TCGA.AP.A0LE.01	0	3.93942
TCGA.AP.A0LF	TCGA.AP.A0LF.01	0	2.87619
TCGA.AP.A0LL	TCGA.AP.A0LL.01	0	1.12711
TCGA.AP.A0LM	TCGA.AP.A0LM.01	1	8.44305
TCGA.AP.A0LP	TCGA.AP.A0LP.01	0	3.13145
TCGA.AP.A0LQ	TCGA.AP.A0LQ.01	0	1.25987
TCGA.AP.A0LS	TCGA.AP.A0LS.01	0	3.58812
TCGA.AP.A1DH	TCGA.AP.A1DH.01	0	4.0212
TCGA.AP.A1DK	TCGA.AP.A1DK.01	0	8.08942
TCGA.AP.A1DM	TCGA.AP.A1DM.01	0	3.36678
TCGA.AP.A1DO	TCGA.AP.A1DO.01	0	3.95664
TCGA.AP.A1DP	TCGA.AP.A1DP.01	0	3.67688
TCGA.AP.A1DQ	TCGA.AP.A1DQ.01	0	0.818162
TCGA.AP.A1DR	TCGA.AP.A1DR.01	0	4.35384
TCGA.AP.A1DV	TCGA.AP.A1DV.01	0	8.31491
TCGA.AP.A1E0	TCGA.AP.A1E0.01	0	7.00207
TCGA.AP.A1E1	TCGA.AP.A1E1.01	1	3.96153
TCGA.AP.A1E3	TCGA.AP.A1E3.01	0	1.05585
TCGA.AP.A1E4	TCGA.AP.A1E4.01	0	0.610053
TCGA.AP.A5FX	TCGA.AP.A5FX.01	0	1
TCGA.AQ.A04H	TCGA.AQ.A04H.01	0	1.36678
TCGA.AQ.A0Y5	TCGA.AQ.A0Y5.01	0	1.30666
TCGA.AQ.A1H2	TCGA.AQ.A1H2.01	0	0.706269
TCGA.AQ.A1H3	TCGA.AQ.A1H3.01	0	0.584963
TCGA.AQ.A54O	TCGA.AQ.A54O.01	0	0.559427
TCGA.AQ.A7U7	TCGA.AQ.A7U7.01	0	1.33703
TCGA.AR.A0TP	TCGA.AR.A0TP.01	0	1.27563
TCGA.AR.A0TQ	TCGA.AR.A0TQ.01	0	0.860597
TCGA.AR.A0TR	TCGA.AR.A0TR.01	0	0.860597
TCGA.AR.A0TS	TCGA.AR.A0TS.01	0	1.49354
TCGA.AR.A0TT	TCGA.AR.A0TT.01	0	1.29123
TCGA.AR.A0TU	TCGA.AR.A0TU.01	0	1.4245
TCGA.AR.A0TV	TCGA.AR.A0TV.01	0	1.33703
TCGA.AR.A0TW	TCGA.AR.A0TW.01	0	1.17834
TCGA.AR.A0TX	TCGA.AR.A0TX.01	1	3.04669
TCGA.AR.A0TZ	TCGA.AR.A0TZ.01	0	1.30666
TCGA.AR.A0U0	TCGA.AR.A0U0.01	0	0.980891
TCGA.AR.A0U1	TCGA.AR.A0U1.01	0	1.61005
TCGA.AR.A0U2	TCGA.AR.A0U2.01	0	1.09192
TCGA.AR.A0U3	TCGA.AR.A0U3.01	0	0.860597
TCGA.AR.A0U4	TCGA.AR.A0U4.01	0	2.26777
TCGA.AR.A1AH	TCGA.AR.A1AH.01	0	1.62244
TCGA.AR.A1AI	TCGA.AR.A1AI.01	0	1.50696
TCGA.AR.A1AJ	TCGA.AR.A1AJ.01	0	1.074
TCGA.AR.A1AK	TCGA.AR.A1AK.01	0	1.32193
TCGA.AR.A1AL	TCGA.AR.A1AL.01	0	0.706269
TCGA.AR.A1AN	TCGA.AR.A1AN.01	0	0.752072
TCGA.AR.A1AO	TCGA.AR.A1AO.01	0	1.74076
TCGA.AR.A1AP	TCGA.AR.A1AP.01	0	0.881356
TCGA.AR.A1AQ	TCGA.AR.A1AQ.01	0	1.01886
TCGA.AR.A1AR	TCGA.AR.A1AR.01	0	1.16146
TCGA.AR.A1AS	TCGA.AR.A1AS.01	0	0.818162
TCGA.AR.A1AT	TCGA.AR.A1AT.01	0	0.77444
TCGA.AR.A1AU	TCGA.AR.A1AU.01	0	0.584963
TCGA.AR.A1AV	TCGA.AR.A1AV.01	0	1.05585
TCGA.AR.A1AW	TCGA.AR.A1AW.01	0	0.818162
TCGA.AR.A1AX	TCGA.AR.A1AX.01	0	0.752072
TCGA.AR.A1AY	TCGA.AR.A1AY.01	0	1.32193
TCGA.AR.A24H	TCGA.AR.A24H.01	0	2.09192
TCGA.AR.A24K	TCGA.AR.A24K.01	0	0.818162
TCGA.AR.A24L	TCGA.AR.A24L.01	0	1.03747
TCGA.AR.A24M	TCGA.AR.A24M.01	0	0.452512
TCGA.AR.A24N	TCGA.AR.A24N.01	0	0.881356
TCGA.AR.A24O	TCGA.AR.A24O.01	0	0.610053
TCGA.AR.A24P	TCGA.AR.A24P.01	0	0.634716
TCGA.AR.A24Q	TCGA.AR.A24Q.01	0	2.39593
TCGA.AR.A24R	TCGA.AR.A24R.01	0	0.658963
TCGA.AR.A24S	TCGA.AR.A24S.01	0	1.10962
TCGA.AR.A24T	TCGA.AR.A24T.01	0	0.68281
TCGA.AR.A24U	TCGA.AR.A24U.01	0	0.921997
TCGA.AR.A24V	TCGA.AR.A24V.01	0	0.610053
TCGA.AR.A24W	TCGA.AR.A24W.01	0	0.479993
TCGA.AR.A24X	TCGA.AR.A24X.01	0	0.77444
TCGA.AR.A24Z	TCGA.AR.A24Z.01	0	1.074
TCGA.AR.A250	TCGA.AR.A250.01	0	2.01886
TCGA.AR.A251	TCGA.AR.A251.01	0	2.37412
TCGA.AR.A252	TCGA.AR.A252.01	0	0.452512
TCGA.AR.A254	TCGA.AR.A254.01	0	0.90182
TCGA.AR.A255	TCGA.AR.A255.01	0	1.46632
TCGA.AR.A256	TCGA.AR.A256.01	0	2.45943
TCGA.AR.A2LE	TCGA.AR.A2LE.01	0	2.95174
TCGA.AR.A2LH	TCGA.AR.A2LH.01	0	1.35199
TCGA.AR.A2LK	TCGA.AR.A2LK.01	0	0.860597
TCGA.AR.A2LM	TCGA.AR.A2LM.01	0	0.366782
TCGA.AR.A2LN	TCGA.AR.A2LN.01	0	1
TCGA.AR.A2LO	TCGA.AR.A2LO.01	0	0.50696
TCGA.AR.A2LQ	TCGA.AR.A2LQ.01	0	0.337035
TCGA.AR.A5QM	TCGA.AR.A5QM.01	0	0.77444
TCGA.AR.A5QN	TCGA.AR.A5QN.01	0	0.839535
TCGA.AR.A5QP	TCGA.AR.A5QP.01	0	0.77444
TCGA.AR.A5QQ	TCGA.AR.A5QQ.01	0	1.45251
TCGA.AS.3777	TCGA.AS.3777.01	0	0.634716
TCGA.AS.3778	TCGA.AS.3778.01	0	1.45251
TCGA.AT.A5NU	TCGA.AT.A5NU.01	0	1.47999
TCGA.AU.3779	TCGA.AU.3779.01	0	1.7855
TCGA.AU.6004	TCGA.AU.6004.01	0	4.72505
TCGA.AW.A1PO	TCGA.AW.A1PO.01	0	1.46632
TCGA.AX.A06H	TCGA.AX.A06H.01	0	3.55943
TCGA.AX.A06L	TCGA.AX.A06L.01	0	1.05585
TCGA.AX.A0IS	TCGA.AX.A0IS.01	0	1.19502
TCGA.AX.A0IU	TCGA.AX.A0IU.01	0	1.29123
TCGA.AX.A0J0	TCGA.AX.A0J0.01	0	7.6865
TCGA.AX.A1C4	TCGA.AX.A1C4.01	1	4.56585
TCGA.AX.A1C5	TCGA.AX.A1C5.01	0	4.53671
TCGA.AX.A1C7	TCGA.AX.A1C7.01	0	1.10962
TCGA.AX.A1C8	TCGA.AX.A1C8.01	0	1.50696
TCGA.AX.A1C9	TCGA.AX.A1C9.01	0	4.72218
TCGA.AX.A1CA	TCGA.AX.A1CA.01	0	1.9419
TCGA.AX.A1CC	TCGA.AX.A1CC.01	0	0.584963
TCGA.AX.A1CE	TCGA.AX.A1CE.01	1	8.23866
TCGA.AX.A1CF	TCGA.AX.A1CF.01	0	1.77444
TCGA.AX.A1CI	TCGA.AX.A1CI.01	0	1.38143
TCGA.AX.A1CJ	TCGA.AX.A1CJ.01	0	1.19502
TCGA.AX.A1CK	TCGA.AX.A1CK.01	0	1.35199
TCGA.AX.A1CN	TCGA.AX.A1CN.01	0	0.941897
TCGA.AX.A2H2	TCGA.AX.A2H2.01	0	2.55297
TCGA.AX.A2H4	TCGA.AX.A2H4.01	0	2.43155
TCGA.AX.A2H5	TCGA.AX.A2H5.01	0	1.16146
TCGA.AX.A2H7	TCGA.AX.A2H7.01	1	1.68281
TCGA.AX.A2HA	TCGA.AX.A2HA.01	0	5.34359
[truncated: 6,358 more rows]
